# Supplementary material for: Benzoyl­methyl pyridine-4-carboxyl­ate
Source: Acta Crystallogr Sect E Struct Rep Online. 2008 May 17;64(Pt 6):o1104. doi: 10.1107/S1600536808014086 (PMC2961582; doi:10.1107/S1600536808014086)
Supplement: Supplementary file 1 [file e-64-o1104-sup1.cif]

##############################################################################
###                                                                        ###
###        Electronic paper (Acta Crystallographica Section E)             ###
###                                                                        ###
##############################################################################
#                                                                            #
# This CIF contains the data in a paper accepted for publication in Acta     #
# Crystallographica Section E. It conforms to the requirements of Notes      #
# for Authors for Section E, and has been peer reviewed under the auspices   #
# of the IUCr Commission on Journals.                                        #
#                                                                            #
# Full details of the Crystallographic Information File format               #
# are given in the paper "The Crystallographic Information File (CIF):       #
# a New Standard Archive File for Crystallography" by S. R. Hall, F. H.      #
# Allen and I. D. Brown [Acta Cryst. (1991), A47, 655-685].                  #
#                                                                            #
# The current version of the core CIF dictionary is obtainable from          #
# ftp://ftp.iucr.org/pub/cif_core.dic. The current version number is 2.4.    #
#                                                                            #
# Software is freely available for graphical display of the structure(s) in  #
# this CIF.  For information consult the CIF home page http://www.iucr.org/  #
# cif/home.html                                                              #
#                                                                            #
# This file may be used for bona fide research purposes within the           #
# scientific community so long as proper attribution is given to the journal # 
# article from which it was obtained.                                        #
#                                                                            #
##############################################################################
                                             
data_I
_audit_creation_method     SHELXL-97
_chemical_name_systematic
;
Benzoylmethyl pyridine-4-carboxylate
;
_chemical_name_common     ?
_chemical_formula_moiety     'C14 H11 N O3'
_chemical_formula_sum     'C14 H11 N O3'
_chemical_formula_iupac     'C14 H11 N O3'
_chemical_formula_weight     241.24
_chemical_melting_point     ?
_symmetry_cell_setting     Triclinic
_symmetry_space_group_name_H-M     'P -1'
_symmetry_space_group_name_Hall     '-P 1'
loop_
    _symmetry_equiv_pos_as_xyz
    'x, y, z'
    '-x, -y, -z'
_cell_length_a     8.0863(6)
_cell_length_b     9.2130(7)
_cell_length_c     9.3291(8)
_cell_angle_alpha     106.738(7)
_cell_angle_beta     114.495(8)
_cell_angle_gamma     96.549(6)
_cell_volume     583.52(8)
_cell_formula_units_Z     2
_cell_measurement_reflns_used     1153
_cell_measurement_theta_min     2.3855
_cell_measurement_theta_max     32.6829
_cell_measurement_temperature     173(2)
_exptl_crystal_description     needle
_exptl_crystal_colour     colorless
_exptl_crystal_size_max     0.30
_exptl_crystal_size_mid     0.17
_exptl_crystal_size_min     0.12
_exptl_crystal_density_diffrn     1.373
_exptl_crystal_density_meas     ?
_exptl_crystal_density_method     'not measured'
_exptl_crystal_F_000     252
_exptl_absorpt_coefficient_mu     0.098
_exptl_absorpt_correction_type     'multi-scan'
_exptl_absorpt_process_details     '(SADABS; Bruker, 2001)'
_exptl_absorpt_correction_T_min     0.9713
_exptl_absorpt_correction_T_max     0.9884
_exptl_special_details
;
;
_diffrn_ambient_temperature     173(2)
_diffrn_radiation_type     MoK\a
_diffrn_radiation_wavelength     0.71073
_diffrn_radiation_source     'fine-focus sealed tube'
_diffrn_radiation_monochromator     graphite
_diffrn_measurement_device_type     'Bruker APEX CCD'
_diffrn_measurement_method     '\f and \w'
_diffrn_detector_area_resol_mean     16.1903
_diffrn_reflns_number     4945
_diffrn_reflns_av_R_equivalents     0.0419
_diffrn_reflns_av_sigmaI/netI     0.0723
_diffrn_reflns_theta_min     2.40
_diffrn_reflns_theta_max     25.00
_diffrn_reflns_theta_full     25.00
_diffrn_measured_fraction_theta_max     0.978
_diffrn_measured_fraction_theta_full     0.978
_diffrn_reflns_limit_h_min     -9
_diffrn_reflns_limit_h_max     9
_diffrn_reflns_limit_k_min     -10
_diffrn_reflns_limit_k_max     9
_diffrn_reflns_limit_l_min     -10
_diffrn_reflns_limit_l_max     11
_diffrn_standards_number     0
_diffrn_standards_interval_count     0
_diffrn_standards_interval_time     0
_diffrn_standards_decay_%     0
_refine_special_details
;
Refinement of <i>F</i>^2^ against ALL reflections. The weighted <i>R</i>-factor
<i>wR</i> and goodness of fit <i>S</i> are based on <i>F</i>^2^, conventional
<i>R</i>-factors <i>R</i> are based on <i>F</i>, with <i>F</i> set to zero for
negative <i>F</i>^2^. The threshold expression of <i>F</i>^2^ >
\s(<i>F</i>^2^) is used only for calculating <i>R</i>-factors(gt) <i>etc</i>.
and is not relevant to the choice of reflections for refinement.
<i>R</i>-factors based on <i>F</i>^2^ are statistically about twice as large
as those based on <i>F</i>, and <i>R</i>- factors based on ALL data will be
even larger.
;
_reflns_number_total     2011
_reflns_number_gt     1099
_reflns_threshold_expression     I>2\s(I)
_refine_ls_structure_factor_coef     Fsqd
_refine_ls_matrix_type     full
_refine_ls_R_factor_all     0.0942
_refine_ls_R_factor_gt     0.0389
_refine_ls_wR_factor_gt     0.0639
_refine_ls_wR_factor_ref     0.0736
_refine_ls_goodness_of_fit_ref     0.819
_refine_ls_restrained_S_all     0.819
_refine_ls_number_reflns     2011
_refine_ls_number_parameters     163
_refine_ls_number_restraints     0
_refine_ls_hydrogen_treatment     constr
_refine_ls_weighting_scheme     calc
_refine_ls_weighting_details
                 'calc w=1/[\s^2^(Fo^2^)+(0.0282P)^2^] where P=(Fo^2^+2Fc^2^)/3'
_atom_sites_solution_hydrogens     geom
_atom_sites_solution_primary     direct
_atom_sites_solution_secondary     difmap
_refine_ls_shift/su_max     0.000
_refine_ls_shift/su_mean     0.000
_refine_diff_density_max     0.113
_refine_diff_density_min     -0.130
_refine_ls_extinction_method     none
_refine_ls_extinction_coef     ?
loop_
    _atom_type_symbol
    _atom_type_description
    _atom_type_scat_dispersion_real
    _atom_type_scat_dispersion_imag
    _atom_type_scat_source
    'C' 'C' 0.0033 0.0000
                         'International Tables Vol C Tables 4.2.6.8 and 6.1.1.4'
    'H' 'H' 0.0000 0.0000
                         'International Tables Vol C Tables 4.2.6.8 and 6.1.1.4'
    'N' 'N' 0.0061 0.0000
                         'International Tables Vol C Tables 4.2.6.8 and 6.1.1.4'
    'O' 'O' 0.0106 0.0000
                         'International Tables Vol C Tables 4.2.6.8 and 6.1.1.4'
_computing_data_collection     'SMART (Bruker, 2001)'
_computing_cell_refinement     'SAINT (Bruker, 2001)'
_computing_data_reduction     'SAINT (Bruker, 2001)'
_computing_structure_solution     'SHELXS97 (Sheldrick, 2008)'
_computing_structure_refinement     'SHELXL97 (Sheldrick, 2008)'
_computing_molecular_graphics     'ORTEP3 (Farrugia, 1997)'
_computing_publication_material     'SHELXL97 (Sheldrick, 2008)'
loop_
    _atom_site_type_symbol
    _atom_site_label
    _atom_site_fract_x
    _atom_site_fract_y
    _atom_site_fract_z
    _atom_site_U_iso_or_equiv
    _atom_site_adp_type
    _atom_site_calc_flag
    _atom_site_refinement_flags
    _atom_site_occupancy
    _atom_site_disorder_assembly
    _atom_site_disorder_group
    C C1 -0.1339(2) 0.7322(2) 1.1693(2) 0.0306(5) Uani d . 1 . .
    C C2 -0.3294(2) 0.6903(2) 1.0760(2) 0.0329(5) Uani d . 1 . .
    H H2 -0.3880 0.6499 0.9555 0.039 Uiso calc R 1 . .
    C C3 -0.4385(2) 0.7073(2) 1.1574(3) 0.0359(5) Uani d . 1 . .
    H H3 -0.5721 0.6780 1.0931 0.043 Uiso calc R 1 . .
    C C4 -0.3540(3) 0.7668(2) 1.3323(3) 0.0412(5) Uani d . 1 . .
    H H4 -0.4296 0.7781 1.3881 0.049 Uiso calc R 1 . .
    C C5 -0.1609(3) 0.8098(2) 1.4261(3) 0.0428(5) Uani d . 1 . .
    H H5 -0.1030 0.8523 1.5465 0.051 Uiso calc R 1 . .
    C C6 -0.0511(3) 0.7910(2) 1.3450(2) 0.0395(5) Uani d . 1 . .
    H H6 0.0823 0.8186 1.4101 0.047 Uiso calc R 1 . .
    C C7 -0.0110(3) 0.7152(2) 1.0855(3) 0.0382(5) Uani d . 1 . .
    O O7 0.15653(19) 0.7341(2) 1.16374(19) 0.0670(5) Uani d . 1 . .
    C C8 -0.1064(2) 0.6727(3) 0.8971(2) 0.0435(6) Uani d . 1 . .
    H H8B -0.2071 0.5732 0.8425 0.052 Uiso calc R 1 . .
    H H8A -0.1661 0.7559 0.8701 0.052 Uiso calc R 1 . .
    O O9 0.02347(17) 0.65426(17) 0.82904(17) 0.0437(4) Uani d . 1 . .
    C C10 0.1269(3) 0.7883(3) 0.8448(3) 0.0385(5) Uani d . 1 . .
    O O10 0.1180(2) 0.91629(19) 0.9139(2) 0.0649(5) Uani d . 1 . .
    C C11 0.2487(3) 0.7577(3) 0.7621(2) 0.0313(5) Uani d . 1 . .
    C C12 0.2426(2) 0.6074(2) 0.6700(2) 0.0320(5) Uani d . 1 . .
    H H12 0.1609 0.5172 0.6585 0.038 Uiso calc R 1 . .
    C C13 0.3593(2) 0.5930(2) 0.5953(2) 0.0364(5) Uani d . 1 . .
    H H13 0.3537 0.4900 0.5309 0.044 Uiso calc R 1 . .
    N N14 0.4789(2) 0.7134(2) 0.6074(2) 0.0396(5) Uani d . 1 . .
    C C15 0.4825(3) 0.8565(3) 0.6977(3) 0.0420(5) Uani d . 1 . .
    H H15 0.5670 0.9447 0.7090 0.050 Uiso calc R 1 . .
    C C16 0.3708(3) 0.8837(2) 0.7753(2) 0.0383(5) Uani d . 1 . .
    H H16 0.3779 0.9881 0.8372 0.046 Uiso calc R 1 . .
loop_
    _atom_site_aniso_label
    _atom_site_aniso_U_11
    _atom_site_aniso_U_22
    _atom_site_aniso_U_33
    _atom_site_aniso_U_12
    _atom_site_aniso_U_13
    _atom_site_aniso_U_23
    C1 0.0319(10) 0.0331(13) 0.0341(12) 0.0088(9) 0.0194(9) 0.0165(11)
    C2 0.0308(10) 0.0375(13) 0.0332(12) 0.0093(10) 0.0170(10) 0.0140(11)
    C3 0.0365(11) 0.0362(13) 0.0503(14) 0.0156(10) 0.0285(11) 0.0220(12)
    C4 0.0579(13) 0.0397(14) 0.0509(15) 0.0211(12) 0.0400(12) 0.0257(13)
    C5 0.0564(14) 0.0438(14) 0.0335(12) 0.0140(12) 0.0244(12) 0.0165(12)
    C6 0.0389(12) 0.0429(14) 0.0373(13) 0.0097(11) 0.0170(11) 0.0176(12)
    C7 0.0326(11) 0.0475(14) 0.0450(13) 0.0155(11) 0.0221(11) 0.0238(12)
    O7 0.0326(8) 0.1257(16) 0.0589(10) 0.0276(10) 0.0249(8) 0.0486(12)
    C8 0.0364(11) 0.0638(16) 0.0409(13) 0.0164(12) 0.0272(11) 0.0188(13)
    O9 0.0439(8) 0.0525(10) 0.0496(9) 0.0144(8) 0.0353(8) 0.0186(9)
    C10 0.0416(12) 0.0492(15) 0.0369(13) 0.0197(12) 0.0232(11) 0.0225(13)
    O10 0.0978(12) 0.0517(11) 0.0899(13) 0.0419(10) 0.0749(11) 0.0320(11)
    C11 0.0336(10) 0.0400(12) 0.0291(11) 0.0155(10) 0.0188(9) 0.0163(11)
    C12 0.0328(10) 0.0362(13) 0.0321(11) 0.0091(10) 0.0192(10) 0.0133(11)
    C13 0.0422(11) 0.0408(14) 0.0342(12) 0.0177(11) 0.0229(10) 0.0144(11)
    N14 0.0452(10) 0.0467(13) 0.0401(11) 0.0170(10) 0.0269(9) 0.0216(10)
    C15 0.0492(12) 0.0411(14) 0.0425(13) 0.0081(12) 0.0264(12) 0.0188(12)
    C16 0.0501(12) 0.0354(13) 0.0390(12) 0.0159(11) 0.0274(11) 0.0153(11)
_geom_special_details
;
All e.s.d.'s (except the e.s.d. in the dihedral angle between two l.s. planes)
are estimated using the full covariance matrix. The cell e.s.d.'s are taken
into account individually in the estimation of e.s.d.'s in distances, angles
and torsion angles; correlations between e.s.d.'s in cell parameters are only
used when they are defined by crystal symmetry. An approximate (isotropic)
treatment of cell e.s.d.'s is used for estimating e.s.d.'s involving l.s.
planes.
;
loop_
    _geom_bond_atom_site_label_1
    _geom_bond_atom_site_label_2
    _geom_bond_site_symmetry_2
    _geom_bond_distance
    _geom_bond_publ_flag
    C1 C6 . 1.387(2) ?
    C1 C2 . 1.390(2) ?
    C1 C7 . 1.495(2) ?
    C2 C3 . 1.378(2) ?
    C2 H2 . 0.950 ?
    C3 C4 . 1.380(3) ?
    C3 H3 . 0.950 ?
    C4 C5 . 1.374(3) ?
    C4 H4 . 0.950 ?
    C5 C6 . 1.381(2) ?
    C5 H5 . 0.950 ?
    C6 H6 . 0.950 ?
    C7 O7 . 1.204(2) ?
    C7 C8 . 1.499(3) ?
    C8 O9 . 1.4371(19) ?
    C8 H8B . 0.990 ?
    C8 H8A . 0.990 ?
    O9 C10 . 1.343(2) ?
    C10 O10 . 1.196(2) ?
    C10 C11 . 1.488(2) ?
    C11 C16 . 1.376(2) ?
    C11 C12 . 1.386(3) ?
    C12 C13 . 1.384(2) ?
    C12 H12 . 0.950 ?
    C13 N14 . 1.330(2) ?
    C13 H13 . 0.950 ?
    N14 C15 . 1.334(2) ?
    C15 C16 . 1.375(2) ?
    C15 H15 . 0.950 ?
    C16 H16 . 0.950 ?
loop_
    _geom_angle_atom_site_label_1
    _geom_angle_atom_site_label_2
    _geom_angle_atom_site_label_3
    _geom_angle_site_symmetry_1
    _geom_angle_site_symmetry_3
    _geom_angle
    _geom_angle_publ_flag
    C6 C1 C2 . . 118.97(16) ?
    C6 C1 C7 . . 119.22(17) ?
    C2 C1 C7 . . 121.80(17) ?
    C3 C2 C1 . . 120.25(18) ?
    C3 C2 H2 . . 119.9 ?
    C1 C2 H2 . . 119.9 ?
    C2 C3 C4 . . 120.10(18) ?
    C2 C3 H3 . . 119.9 ?
    C4 C3 H3 . . 119.9 ?
    C5 C4 C3 . . 120.23(17) ?
    C5 C4 H4 . . 119.9 ?
    C3 C4 H4 . . 119.9 ?
    C4 C5 C6 . . 119.85(19) ?
    C4 C5 H5 . . 120.1 ?
    C6 C5 H5 . . 120.1 ?
    C5 C6 C1 . . 120.57(18) ?
    C5 C6 H6 . . 119.7 ?
    C1 C6 H6 . . 119.7 ?
    O7 C7 C1 . . 122.35(18) ?
    O7 C7 C8 . . 120.97(16) ?
    C1 C7 C8 . . 116.67(15) ?
    O9 C8 C7 . . 112.06(15) ?
    O9 C8 H8B . . 109.2 ?
    C7 C8 H8B . . 109.2 ?
    O9 C8 H8A . . 109.2 ?
    C7 C8 H8A . . 109.2 ?
    H8B C8 H8A . . 107.9 ?
    C10 O9 C8 . . 115.55(15) ?
    O10 C10 O9 . . 123.68(17) ?
    O10 C10 C11 . . 124.4(2) ?
    O9 C10 C11 . . 111.85(18) ?
    C16 C11 C12 . . 118.45(16) ?
    C16 C11 C10 . . 118.77(19) ?
    C12 C11 C10 . . 122.77(19) ?
    C13 C12 C11 . . 117.82(17) ?
    C13 C12 H12 . . 121.1 ?
    C11 C12 H12 . . 121.1 ?
    N14 C13 C12 . . 124.53(18) ?
    N14 C13 H13 . . 117.7 ?
    C12 C13 H13 . . 117.7 ?
    C13 N14 C15 . . 116.29(15) ?
    N14 C15 C16 . . 123.75(19) ?
    N14 C15 H15 . . 118.1 ?
    C16 C15 H15 . . 118.1 ?
    C15 C16 C11 . . 119.15(18) ?
    C15 C16 H16 . . 120.4 ?
    C11 C16 H16 . . 120.4 ?
loop_
    _geom_torsion_atom_site_label_1
    _geom_torsion_atom_site_label_2
    _geom_torsion_atom_site_label_3
    _geom_torsion_atom_site_label_4
    _geom_torsion_site_symmetry_1
    _geom_torsion_site_symmetry_2
    _geom_torsion_site_symmetry_3
    _geom_torsion_site_symmetry_4
    _geom_torsion
    _geom_torsion_publ_flag
    C6 C1 C2 C3 . . . . 0.0(3) ?
    C7 C1 C2 C3 . . . . 179.89(17) ?
    C1 C2 C3 C4 . . . . 0.3(3) ?
    C2 C3 C4 C5 . . . . 0.2(3) ?
    C3 C4 C5 C6 . . . . -1.0(3) ?
    C4 C5 C6 C1 . . . . 1.4(3) ?
    C2 C1 C6 C5 . . . . -0.9(3) ?
    C7 C1 C6 C5 . . . . 179.23(19) ?
    C6 C1 C7 O7 . . . . 8.4(3) ?
    C2 C1 C7 O7 . . . . -171.5(2) ?
    C6 C1 C7 C8 . . . . -171.7(2) ?
    C2 C1 C7 C8 . . . . 8.4(3) ?
    O7 C7 C8 O9 . . . . 1.8(3) ?
    C1 C7 C8 O9 . . . . -178.06(16) ?
    C7 C8 O9 C10 . . . . -80.8(2) ?
    C8 O9 C10 O10 . . . . 1.7(3) ?
    C8 O9 C10 C11 . . . . -176.62(16) ?
    O10 C10 C11 C16 . . . . 5.1(3) ?
    O9 C10 C11 C16 . . . . -176.53(18) ?
    O10 C10 C11 C12 . . . . -173.9(2) ?
    O9 C10 C11 C12 . . . . 4.4(3) ?
    C16 C11 C12 C13 . . . . -0.5(3) ?
    C10 C11 C12 C13 . . . . 178.58(17) ?
    C11 C12 C13 N14 . . . . 0.9(3) ?
    C12 C13 N14 C15 . . . . -0.5(3) ?
    C13 N14 C15 C16 . . . . -0.3(3) ?
    N14 C15 C16 C11 . . . . 0.6(3) ?
    C12 C11 C16 C15 . . . . -0.2(3) ?
    C10 C11 C16 C15 . . . . -179.31(19) ?
loop_
    _geom_hbond_atom_site_label_D
    _geom_hbond_atom_site_label_H
    _geom_hbond_atom_site_label_A
    _geom_hbond_site_symmetry_A
    _geom_hbond_distance_DH
    _geom_hbond_distance_HA
    _geom_hbond_distance_DA
    _geom_hbond_angle_DHA
    _geom_hbond_publ_flag
    C4 H4 CgB 1_456 0.95 3.86 4.766(3) 160 y
    C2 H2 CgB 1_455 0.95 2.89 3.640(3) 137 y
    C6 H6 CgB 1_556 0.95 3.00 3.752(3) 137 y
    C12 H12 CgA 2_567 0.95 2.88 3.572(3) 130 y
data_global
_journal_date_recd_electronic     2008-03-31
_journal_date_accepted     2008-05-11
_journal_name_full     'Acta Crystallographica, Section E'
_journal_year     2008
_journal_volume     64
_journal_issue      6
_journal_page_first     o1104
_journal_page_last     o1104
_journal_paper_category     QO
_journal_coeditor_code     CF2193
_publ_contact_author_name     'Tang Guo'
_publ_contact_author_address
;
The Key Laboratory for Chemical Biology of Fujian Province
Department of Chemistry
Xiamen University
Xiamen, 361005
People's Republic of China
;
_publ_contact_author_email     t12g21@xmu.edu.cn
_publ_contact_author_fax     '86-592-2185780'
_publ_contact_author_phone     '86-592-2185780'
_publ_section_title
;
Benzoylmethyl pyridine-4-carboxylate
;
loop_
    _publ_author_name
    _publ_author_address
    'Guo, Jian-Nan'
;
The Key Laboratory for Chemical Biology of Fujian Province
Department of Chemistry
Xiamen University
Xiamen 361005
People's Republic of China
;
    'Zhang, Bo-Chao'
;
Department of Chemistry
Xiamen University
Xiamen 361005
People's Republic of China
;
    'Jin, Yi'
;
The Key Laboratory for Chemical Biology of Fujian Province
Department of Chemistry
Xiamen University
Xiamen 361005
People's Republic of China
;
    'Tang, Guo'
;
The Key Laboratory for Chemical Biology of Fujian Province
Department of Chemistry
Xiamen University
Xiamen 361005
People's Republic of China
;
    'Zhao, Yu-Fen'
;
The Key Laboratory for Chemical Biology of Fujian Province
Department of Chemistry
Xiamen University
Xiamen 361005
People's Republic of China
;
