# Supplementary material for: Benzoyl­methyl pyridine-4-carboxyl­ate
Source: Acta Crystallogr Sect E Struct Rep Online. 2008 May 17;64(Pt 6):o1104. doi: 10.1107/S1600536808014086 (PMC2961582; doi:10.1107/S1600536808014086)
Supplement: Supplementary file 2 [file e-64-o1104-Isup2.hkl]

# 
# h,k,l, Fc-squared, Fo-squared, sigma(Fo-squared) and status flag 
# 
data_I
_shelx_title ' a in P-1' 
_shelx_refln_list_code          4 
_shelx_F_calc_maximum       93.29 
_exptl_crystal_F_000       252.00 
_reflns_d_resolution_high  0.8410 
 
loop_ 
 _symmetry_equiv_pos_as_xyz 
 'x, y, z' 
 '-x, -y, -z' 
 
_cell_length_a     8.0863 
_cell_length_b     9.2130 
_cell_length_c     9.3291 
_cell_angle_alpha 106.738 
_cell_angle_beta  114.495 
_cell_angle_gamma  96.549 
 
_shelx_F_squared_multiplier     1.000 
 
loop_ 
 _refln_index_h 
 _refln_index_k 
 _refln_index_l 
 _refln_F_squared_calc 
 _refln_F_squared_meas 
 _refln_F_squared_sigma 
 _refln_observed_status 
   1   0   0      474.39      506.93      6.00 o 
   2   0   0      395.08      400.19      4.09 o 
   3   0   0      104.85      108.63      2.73 o 
   4   0   0      146.01      158.41      2.93 o 
   5   0   0        3.24        5.68      2.68 o 
   6   0   0       83.12       77.67      3.73 o 
   7   0   0        5.38        6.78      3.84 o 
   8   0   0       56.36       65.85      6.14 o 
  -8   1   0        1.75        1.46      4.11 o 
  -7   1   0        7.03        7.94      3.70 o 
  -6   1   0        0.22        0.33      1.99 o 
  -5   1   0       74.75       71.23      2.66 o 
  -4   1   0        0.02        0.89      1.88 o 
  -3   1   0        0.93        0.06      1.95 o 
  -2   1   0        3.14        5.59      2.30 o 
   0   1   0       76.63       78.23      2.47 o 
   2   1   0      105.31      105.82      4.52 o 
   3   1   0      457.89      500.63      9.98 o 
   4   1   0      207.86      220.36      5.71 o 
   5   1   0        0.35        0.55      2.52 o 
   6   1   0        0.04        2.77      5.25 o 
   7   1   0       10.16        6.31      4.58 o 
   8   1   0        0.40        2.98      5.20 o 
  -8   2   0        0.03        1.83      4.13 o 
  -7   2   0        9.17        9.80      3.71 o 
  -6   2   0        0.30        3.81      2.09 o 
  -5   2   0       91.23       93.20      2.86 o 
  -4   2   0        0.43        1.23      2.79 o 
  -3   2   0        2.44        3.70      2.79 o 
  -2   2   0      321.34      318.10      6.49 o 
  -1   2   0      542.73      514.41      6.82 o 
   0   2   0     8702.72     8200.55     70.14 o 
   2   2   0      139.93      137.48      6.00 o 
   3   2   0      358.29      362.94      6.89 o 
   4   2   0        0.52        0.96      2.35 o 
   5   2   0        8.23       10.84      2.74 o 
   6   2   0      131.79      132.68      7.73 o 
   7   2   0       33.79       35.45      5.60 o 
  -8   3   0        6.47       10.18      5.00 o 
  -7   3   0       13.51       12.26      4.39 o 
  -6   3   0       21.29       22.85      3.16 o 
  -5   3   0       41.74       39.26      3.16 o 
  -4   3   0        9.43        8.87      3.29 o 
  -3   3   0       83.81       96.06      4.93 o 
  -2   3   0      492.31      513.01      9.70 o 
  -1   3   0      476.36      483.18     11.74 o 
   0   3   0      279.44      278.12      4.57 o 
   2   3   0        0.26        2.30      4.03 o 
   3   3   0      404.34      405.45     15.36 o 
   4   3   0      109.28      112.35      6.52 o 
   5   3   0        1.44        4.27      4.39 o 
   6   3   0       19.20       20.13      9.70 o 
   7   3   0       10.31       15.78     10.52 o 
  -8   4   0       21.31       19.67      5.32 o 
  -7   4   0        4.12        6.54      4.11 o 
  -6   4   0        1.31        3.85      3.01 o 
  -5   4   0        3.98        2.84      2.92 o 
  -4   4   0        1.52       -0.25      3.45 o 
  -3   4   0      183.47      198.20      7.48 o 
  -2   4   0      314.69      331.43      5.58 o 
  -1   4   0       56.02       59.46      2.95 o 
   0   4   0       64.46       68.24      3.44 o 
   1   4   0        0.03        0.25      4.36 o 
   2   4   0       30.53       32.95      5.51 o 
   3   4   0       28.89       28.35      5.67 o 
   4   4   0       10.31        8.39      4.70 o 
   5   4   0        0.27        0.87      4.62 o 
   6   4   0       20.12       24.08     10.11 o 
  -8   5   0        2.81        6.42      6.62 o 
  -7   5   0        0.19        3.06      4.51 o 
  -6   5   0        1.52       -0.49      5.40 o 
  -5   5   0       64.47       69.08     11.63 o 
  -4   5   0       20.25       22.36      4.96 o 
  -3   5   0       92.69      100.83      5.55 o 
  -2   5   0      628.48      673.94      7.66 o 
  -1   5   0        2.18        1.90      3.11 o 
   0   5   0      101.07      103.12      4.24 o 
   1   5   0       65.72       55.42      4.68 o 
   2   5   0       20.47       17.49      4.57 o 
   3   5   0        7.67        7.32      4.43 o 
   4   5   0        0.31        5.42      5.92 o 
   5   5   0        0.12        1.54      5.27 o 
   6   5   0       20.91       16.31      6.62 o 
  -8   6   0       28.05       27.90      5.57 o 
  -7   6   0       15.50       15.10      6.44 o 
  -6   6   0       29.17       26.48      4.19 o 
  -5   6   0        4.85        5.66      3.58 o 
  -4   6   0       18.90       22.00      3.84 o 
  -3   6   0       37.46       37.83      3.93 o 
  -2   6   0       51.15       51.00      3.34 o 
  -1   6   0        6.39        4.19      2.85 o 
   0   6   0       66.26       60.94      4.04 o 
   1   6   0       17.17       18.71      4.62 o 
   2   6   0       78.60       84.03      6.16 o 
   3   6   0        1.12        0.10      4.67 o 
   4   6   0        7.48       10.65      5.30 o 
   5   6   0        0.33        1.10      4.68 o 
  -7   7   0        8.35        7.36      6.35 o 
  -6   7   0       21.74       22.84      4.55 o 
  -5   7   0        0.00        1.69      3.87 o 
  -4   7   0       25.95       26.94      4.15 o 
  -3   7   0       12.03       11.94      3.84 o 
  -2   7   0       11.50       11.91      3.58 o 
  -1   7   0        4.50        3.42      3.38 o 
   0   7   0        2.36        6.52      3.31 o 
   1   7   0      397.08      412.91     11.46 o 
   2   7   0       19.51       20.11      5.34 o 
   3   7   0        1.00       -0.34      5.18 o 
   4   7   0        1.14        3.05      5.49 o 
  -7   8   0       12.47       12.24      7.14 o 
  -6   8   0       26.61       31.86      4.95 o 
  -5   8   0        5.97        6.96      4.38 o 
  -4   8   0        3.62        7.11      4.10 o 
  -3   8   0       24.92       24.24      5.11 o 
  -2   8   0        6.83        6.83      3.75 o 
  -1   8   0        8.51        9.15      3.65 o 
   0   8   0        0.04        1.23      4.99 o 
   1   8   0        5.56       10.88      5.37 o 
   2   8   0       30.18       25.57      5.84 o 
   3   8   0        1.33        6.70      5.61 o 
  -6   9   0        5.83        7.57      4.79 o 
  -5   9   0       31.00       39.05      5.46 o 
  -4   9   0       13.85       17.39      5.68 o 
  -3   9   0       50.45       47.05      6.15 o 
  -2   9   0        0.74        2.22      4.01 o 
  -1   9   0        0.95        0.86      5.14 o 
   0   9   0        0.13       -0.86      5.48 o 
   1   9   0        7.46        8.24      5.81 o 
   2   9   0        0.78        3.71      6.21 o 
  -4  10   0        0.61        4.73      5.89 o 
  -3  10   0        0.00        0.85      5.67 o 
  -2  10   0        0.07        1.11      5.61 o 
  -1  10   0        1.31        8.44      5.92 o 
   0  10   0       18.75       21.36      6.85 o 
  -1 -10   1        5.10        9.53      6.33 o 
   0 -10   1        3.91        4.97      6.06 o 
   1 -10   1        6.76        9.39      5.67 o 
   2 -10   1        2.35        1.56      8.05 o 
   3 -10   1        3.49        2.64      5.55 o 
   4 -10   1        6.15       10.91      4.98 o 
  -3  -9   1        1.42        7.62      6.05 o 
  -2  -9   1        5.65        9.49      5.90 o 
  -1  -9   1        3.86       -1.53      5.44 o 
   0  -9   1       21.35       25.72      5.92 o 
   1  -9   1        7.05        6.18      5.29 o 
   2  -9   1       39.63       35.62      5.87 o 
   3  -9   1        3.43        5.40      4.42 o 
   4  -9   1       52.10       59.06      5.41 o 
   5  -9   1       10.39       19.82      4.93 o 
   6  -9   1        0.02        6.60      5.04 o 
  -4  -8   1        3.76        6.16      5.54 o 
  -3  -8   1       11.84       13.94      5.70 o 
  -2  -8   1        2.03        5.22      5.27 o 
  -1  -8   1      167.81      167.65     15.74 o 
   0  -8   1       27.59       27.13      5.45 o 
   1  -8   1       17.39       19.15      3.93 o 
   2  -8   1       12.80       10.02      4.77 o 
   3  -8   1        3.37        7.94      3.86 o 
   4  -8   1       35.55       35.49      4.78 o 
   5  -8   1        4.48        7.02      4.34 o 
   6  -8   1        7.98        8.34      4.59 o 
   7  -8   1       70.97       71.06      8.51 o 
  -5  -7   1        1.46        7.12      4.89 o 
  -4  -7   1        0.95        0.97      4.91 o 
  -3  -7   1        1.04        2.29      4.91 o 
  -2  -7   1      107.36      101.52      6.85 o 
  -1  -7   1       45.60       40.93      5.52 o 
   0  -7   1       26.64       24.40      3.50 o 
   1  -7   1       14.98       14.02      3.52 o 
   2  -7   1       31.13       27.79      3.92 o 
   3  -7   1       36.50       37.04      4.26 o 
   4  -7   1       21.44       19.26      4.09 o 
   5  -7   1       10.90        9.72      4.11 o 
   6  -7   1        0.03        0.15      3.97 o 
   7  -7   1       33.83       40.39      7.47 o 
  -6  -6   1       10.31        9.43      6.73 o 
  -5  -6   1        0.74        5.28      4.25 o 
  -4  -6   1        3.56        7.06      4.86 o 
  -3  -6   1      127.36      123.87      7.05 o 
  -2  -6   1        5.16        5.67      4.64 o 
  -1  -6   1      192.91      182.98      5.46 o 
   0  -6   1       12.90       10.70      3.39 o 
   1  -6   1      224.38      219.60      5.18 o 
   2  -6   1       29.80       32.21      3.57 o 
   3  -6   1        6.14        3.40      3.40 o 
   4  -6   1        0.03        2.46      4.15 o 
   5  -6   1        9.11       10.30      3.63 o 
   6  -6   1        1.81        2.45      3.78 o 
   7  -6   1       32.01       34.56      6.86 o 
  -6  -5   1       50.23       50.80      7.35 o 
  -5  -5   1       14.13       13.53      4.27 o 
  -4  -5   1       20.46       13.46      4.57 o 
  -3  -5   1        5.70        5.58      4.31 o 
  -2  -5   1      179.14      176.94      6.76 o 
  -1  -5   1      152.54      150.13      3.52 o 
   0  -5   1     1602.84     1618.34     12.88 o 
   1  -5   1      201.78      199.67      6.49 o 
   2  -5   1       12.29        7.81      4.93 o 
   3  -5   1      271.15      286.54     10.76 o 
   4  -5   1      138.01      125.64      9.61 o 
   5  -5   1        4.75        8.14      6.98 o 
   6  -5   1       12.48       19.64      5.58 o 
   7  -5   1       12.07       14.37      6.27 o 
   8  -5   1        0.92        4.93      5.40 o 
  -7  -4   1        1.43        2.71      6.94 o 
  -6  -4   1       37.48       33.20      6.47 o 
  -5  -4   1        1.63        2.99      3.65 o 
  -4  -4   1        0.45        1.42      3.68 o 
  -3  -4   1       21.49       21.01      4.11 o 
  -2  -4   1        0.62        0.19      3.09 o 
  -1  -4   1        6.83        5.12      1.75 o 
   0  -4   1        5.87        9.50      3.08 o 
   1  -4   1      388.15      379.39      4.32 o 
   2  -4   1       22.27       25.37      3.78 o 
   3  -4   1       49.45       56.22      4.09 o 
   4  -4   1        3.90        7.23      4.36 o 
   5  -4   1       13.98       15.16      3.90 o 
   6  -4   1       44.90       41.09      8.55 o 
   7  -4   1        0.25        1.57      4.63 o 
   8  -4   1        0.96       -0.28      5.14 o 
  -7  -3   1        1.59       10.52      9.04 o 
  -6  -3   1        5.88        8.39      4.85 o 
  -5  -3   1        5.91        7.63      4.01 o 
  -4  -3   1      181.05      169.22     10.28 o 
  -3  -3   1      336.48      360.25      9.70 o 
  -2  -3   1      440.62      437.76      7.45 o 
  -1  -3   1      333.94      334.51      6.15 o 
   0  -3   1     6948.32     6670.31     60.84 o 
   1  -3   1      327.25      329.12     12.20 o 
   2  -3   1        2.66        2.14      3.45 o 
   3  -3   1        0.63       -0.82      3.12 o 
   4  -3   1      244.77      248.82      7.89 o 
   5  -3   1       75.05       63.32      4.55 o 
   6  -3   1      208.19      205.55      7.79 o 
   7  -3   1       19.19       21.17      4.86 o 
   8  -3   1        0.07        0.64      4.92 o 
  -8  -2   1       17.20       26.51      5.37 o 
  -7  -2   1        9.90        6.23      4.42 o 
  -6  -2   1        8.05        8.02      3.91 o 
  -5  -2   1       14.09       14.13      2.42 o 
  -4  -2   1        0.14        2.03      1.99 o 
  -3  -2   1        2.10        2.04      1.85 o 
  -2  -2   1       23.06       26.82      2.76 o 
  -1  -2   1      340.18      325.74      7.81 o 
   0  -2   1      230.31      215.18      3.09 o 
   2  -2   1       76.22       80.04      4.52 o 
   3  -2   1     1054.21     1051.75     13.56 o 
   4  -2   1       85.39       76.33      4.07 o 
   5  -2   1       77.32       77.89      2.97 o 
   6  -2   1        7.04        9.41      3.09 o 
   7  -2   1        8.11       19.71      4.57 o 
   8  -2   1        1.05        5.49      4.44 o 
  -8  -1   1      157.61      177.75      7.47 o 
  -7  -1   1       31.46       32.44      3.87 o 
  -6  -1   1        3.18        3.99      3.79 o 
  -5  -1   1       23.91       25.72      2.44 o 
  -4  -1   1      100.10      107.16      2.69 o 
  -3  -1   1      109.71      106.23      2.34 o 
  -2  -1   1      100.21      102.11      1.89 o 
  -1  -1   1      297.70      289.58      5.42 o 
   1  -1   1      231.17      229.51      3.86 o 
   2  -1   1      459.16      453.82      6.33 o 
   3  -1   1       17.01       15.98      1.97 o 
   4  -1   1       98.46      107.59      3.07 o 
   5  -1   1       23.97       22.15      2.32 o 
   6  -1   1      114.11      106.81      4.86 o 
   7  -1   1       50.01       52.16      4.68 o 
   8  -1   1        6.89        4.41      4.40 o 
  -8   0   1        7.81        6.18      3.89 o 
  -7   0   1       72.42       67.89      4.28 o 
  -6   0   1        2.86        4.52      2.89 o 
  -5   0   1       78.63       75.12      2.32 o 
  -4   0   1      343.00      356.67      4.21 o 
  -3   0   1      299.02      299.50      3.71 o 
  -1   0   1      416.56      399.53      5.09 o 
   0   0   1      617.71      599.18     10.07 o 
   1   0   1     7886.90     7403.06    119.40 o 
   2   0   1       81.01       78.41      3.57 o 
   3   0   1      220.08      222.28      5.56 o 
   4   0   1        7.39        9.24      4.89 o 
   5   0   1       38.53       39.65      3.82 o 
   6   0   1       12.50       13.32      5.25 o 
   7   0   1       46.54       49.56      4.64 o 
  -8   1   1       99.53      100.38      5.25 o 
  -7   1   1       23.88       27.67      3.69 o 
  -6   1   1       14.20       12.45      2.80 o 
  -5   1   1      234.87      226.02      4.73 o 
  -4   1   1      436.06      422.49      6.18 o 
  -3   1   1      135.38      135.19      2.27 o 
  -2   1   1     1850.00     1814.26     18.77 o 
  -1   1   1        5.61        7.89      2.63 o 
   1   1   1       32.22       35.33      4.68 o 
   2   1   1      162.08      158.40      7.97 o 
   3   1   1       35.15       31.35      3.61 o 
   4   1   1      240.37      264.38      6.10 o 
   5   1   1       11.68       11.63      3.71 o 
   6   1   1       18.26       17.93      4.12 o 
   7   1   1        3.16        6.05      6.02 o 
  -9   2   1        2.06        5.87      4.51 o 
  -8   2   1        0.27        3.26      3.87 o 
  -7   2   1       15.87       14.40      3.64 o 
  -6   2   1        6.85        5.80      3.29 o 
  -5   2   1      331.28      327.12      8.99 o 
  -4   2   1      330.35      329.68      5.54 o 
  -3   2   1        1.82        2.21      1.95 o 
  -2   2   1      155.88      158.92      5.26 o 
  -1   2   1       41.31       42.07      3.12 o 
   2   2   1       66.70       61.70      4.20 o 
   3   2   1       11.64        7.84      2.92 o 
   4   2   1       67.82       70.47      4.47 o 
   5   2   1       43.88       49.48      4.60 o 
   6   2   1        7.62        9.97      6.18 o 
   7   2   1       27.70       29.85      6.78 o 
  -9   3   1        8.79       15.59      5.39 o 
  -8   3   1        4.88        7.74      4.53 o 
  -7   3   1        5.69        8.27      3.88 o 
  -6   3   1        2.92        3.07      2.51 o 
  -5   3   1      247.29      235.28     13.44 o 
  -4   3   1       55.78       53.98      3.74 o 
  -3   3   1        1.56        1.33      1.72 o 
  -2   3   1       18.12       15.81      2.17 o 
  -1   3   1      402.80      395.33     14.96 o 
   2   3   1        0.38       -0.99      4.52 o 
   3   3   1        1.37        3.19      4.15 o 
   4   3   1       20.64       18.17      4.91 o 
   5   3   1        4.80       10.73      6.00 o 
   6   3   1        5.36       11.18      9.29 o 
  -8   4   1        7.19        7.99      4.64 o 
  -7   4   1      149.14      151.26      6.38 o 
  -6   4   1        6.52        6.44      2.63 o 
  -5   4   1        2.71        3.64      2.67 o 
  -4   4   1        2.55        6.33      3.53 o 
  -3   4   1        9.86       10.91      1.44 o 
  -2   4   1      315.26      336.21      4.58 o 
  -1   4   1       11.81        9.81      3.04 o 
   0   4   1        1.24       -0.16      4.44 o 
   2   4   1       61.61       63.88      4.85 o 
   3   4   1       40.50       33.36      6.49 o 
   4   4   1        0.38        1.53      4.80 o 
   5   4   1        2.33        5.13      5.50 o 
   6   4   1        0.03        6.49      9.78 o 
  -8   5   1        3.91        5.13      4.83 o 
  -7   5   1       29.29       30.45      4.83 o 
  -6   5   1       13.13       11.55      3.58 o 
  -5   5   1       23.79       25.74      5.59 o 
  -4   5   1        1.36        1.06      4.46 o 
  -3   5   1        3.19        7.81      4.18 o 
  -2   5   1       20.36       25.80      3.39 o 
  -1   5   1      153.53      159.81      5.29 o 
   0   5   1       58.10       52.10      6.49 o 
   1   5   1        8.46        9.45      4.15 o 
   2   5   1      163.70      169.36     10.11 o 
   3   5   1       29.92       23.09      6.74 o 
   4   5   1       15.47       16.73      5.55 o 
   5   5   1        0.76        2.12      5.57 o 
  -8   6   1       22.44       21.04      5.50 o 
  -7   6   1      588.74      641.29     15.05 o 
  -6   6   1       15.63       17.01      4.01 o 
  -5   6   1       10.04        9.20      3.72 o 
  -4   6   1       16.19       16.96      3.79 o 
  -3   6   1       27.22       23.98      3.72 o 
  -2   6   1        5.64        5.01      3.20 o 
  -1   6   1       82.37       83.35      4.85 o 
   0   6   1        1.47        2.22      4.24 o 
   1   6   1      116.95      107.36      6.54 o 
   2   6   1       21.54       25.12      5.29 o 
   3   6   1       80.22       83.61      6.86 o 
   4   6   1        0.09        0.43      4.65 o 
  -8   7   1        0.93       -0.33      5.39 o 
  -7   7   1        4.71        9.29      6.44 o 
  -6   7   1        6.91        5.76      4.15 o 
  -5   7   1       16.73       14.01      4.03 o 
  -4   7   1      122.41      124.96      6.17 o 
  -3   7   1       63.82       65.74      4.36 o 
  -2   7   1        0.31        2.25      3.50 o 
  -1   7   1        1.44        5.03      3.42 o 
   0   7   1       18.74       18.85      4.88 o 
   1   7   1        5.68        3.90      4.65 o 
   2   7   1       47.35       38.93      6.01 o 
   3   7   1       12.20        6.62      5.53 o 
   4   7   1        4.27        9.53      5.00 o 
  -7   8   1      159.12      167.44     10.97 o 
  -6   8   1        5.86        8.39      4.55 o 
  -5   8   1        6.85        8.96      4.47 o 
  -4   8   1        6.07        4.71      4.76 o 
  -3   8   1       12.44        9.70      3.71 o 
  -2   8   1       15.10       15.52      4.02 o 
  -1   8   1       91.63       91.66      6.65 o 
   0   8   1        0.02        0.37      5.23 o 
   1   8   1       19.92       15.68      5.57 o 
   2   8   1        0.03       -0.54      4.52 o 
  -6   9   1       31.57       34.91      5.61 o 
  -5   9   1        6.56        5.17      5.70 o 
  -4   9   1      113.80      113.23      7.87 o 
  -3   9   1        9.27        6.12      5.31 o 
  -2   9   1       24.68       29.53      5.62 o 
  -1   9   1        0.80        0.40      5.40 o 
   0   9   1        0.64       -0.83      5.60 o 
   1   9   1        0.14        2.70      5.93 o 
  -4  10   1        2.63        7.02      5.95 o 
  -3  10   1        0.62        8.79      8.22 o 
  -2  10   1        2.11        2.47      8.46 o 
  -1 -10   2        0.04       -1.75      5.93 o 
   0 -10   2       65.22       53.38      8.51 o 
   1 -10   2        6.49        5.96      5.60 o 
   2 -10   2        0.44        0.47      5.35 o 
   3 -10   2        9.87        6.20      5.46 o 
   4 -10   2        0.76        6.07      4.89 o 
  -3  -9   2       16.37       20.04      6.40 o 
  -2  -9   2        0.34        2.68      5.55 o 
  -1  -9   2       49.09       50.07      6.62 o 
   0  -9   2        4.45        6.75      5.30 o 
   1  -9   2       21.24       18.22      4.27 o 
   2  -9   2        5.09        6.68      4.00 o 
   3  -9   2        1.05        5.55      4.26 o 
   4  -9   2        2.90        6.40      4.53 o 
   5  -9   2       19.05       18.83      5.10 o 
  -4  -8   2        0.29        7.19      5.59 o 
  -3  -8   2        0.12        1.73      5.34 o 
  -2  -8   2       46.28       42.40      6.19 o 
  -1  -8   2        1.39        2.11      4.96 o 
   0  -8   2     1007.74      993.36     11.75 o 
   1  -8   2       25.44       26.75      4.10 o 
   2  -8   2        2.66        5.74      3.67 o 
   3  -8   2        0.02       -0.70      3.82 o 
   4  -8   2       11.78       10.89      4.25 o 
   5  -8   2        6.10        8.23      4.35 o 
   6  -8   2        6.72        7.18      4.74 o 
  -5  -7   2       23.95       22.34      5.72 o 
  -4  -7   2        0.07        5.43      4.86 o 
  -3  -7   2        2.66        3.13      4.59 o 
  -2  -7   2        0.01        4.04      4.81 o 
  -1  -7   2      105.94      102.42      8.14 o 
   0  -7   2       25.94       26.74      3.66 o 
   1  -7   2      124.18      123.09      4.96 o 
   2  -7   2        3.82        3.78      4.31 o 
   3  -7   2       57.86       53.03      5.61 o 
   4  -7   2       44.04       43.70      5.41 o 
   5  -7   2        2.20        3.09      4.66 o 
   6  -7   2        1.39        2.95      4.38 o 
   7  -7   2       18.28       18.01      6.97 o 
  -6  -6   2        0.94        0.34      6.24 o 
  -5  -6   2       17.46       10.52      4.99 o 
  -4  -6   2        1.72        0.21      4.61 o 
  -3  -6   2        3.64        1.59      4.49 o 
  -2  -6   2       52.59       54.26      4.42 o 
  -1  -6   2        0.02        2.87      2.44 o 
   0  -6   2      922.44      920.76     11.39 o 
   1  -6   2        7.86        8.38      3.09 o 
   2  -6   2        9.64        8.45      1.96 o 
   3  -6   2      148.25      152.56      6.53 o 
   4  -6   2       14.64       12.72      4.54 o 
   5  -6   2        1.17        2.98      4.47 o 
   6  -6   2       44.87       50.10      5.92 o 
   7  -6   2       28.53       38.39      7.14 o 
  -7  -5   2        0.32        4.41      9.24 o 
  -6  -5   2        9.43       10.27      5.72 o 
  -5  -5   2        2.65        2.08      4.13 o 
  -4  -5   2        0.35        2.36      4.26 o 
  -3  -5   2       82.09       88.12      4.80 o 
  -2  -5   2      131.56      136.62      4.86 o 
  -1  -5   2        6.38        5.43      3.75 o 
   0  -5   2      130.43      135.85      3.63 o 
   1  -5   2     1234.49     1223.16     10.93 o 
   2  -5   2        4.23        5.62      3.37 o 
   3  -5   2      173.50      184.40      9.61 o 
   4  -5   2      108.11      105.59      9.53 o 
   5  -5   2        4.36        6.75      4.12 o 
   6  -5   2       53.20       54.18      5.56 o 
   7  -5   2       48.82       43.57      7.89 o 
  -7  -4   2        4.20        2.30      5.86 o 
  -6  -4   2        7.00       10.20      5.35 o 
  -5  -4   2        2.64        0.77      2.60 o 
  -4  -4   2        0.82        1.52      2.31 o 
  -3  -4   2      176.43      171.80      5.69 o 
  -2  -4   2      227.11      230.50      5.29 o 
  -1  -4   2        1.36       -0.60      3.31 o 
   0  -4   2      453.12      451.77      5.12 o 
   1  -4   2        4.50        5.57      2.55 o 
   2  -4   2       23.56       20.21      3.46 o 
   3  -4   2       51.67       53.52      4.32 o 
   4  -4   2      136.92      118.27     18.24 o 
   5  -4   2        5.92        4.36      7.07 o 
   6  -4   2        1.45        1.82      3.56 o 
   7  -4   2       58.31       54.42      7.29 o 
  -8  -3   2        1.90        5.81      6.44 o 
  -7  -3   2       20.36       15.93      6.08 o 
  -6  -3   2        0.08        2.07      5.15 o 
  -5  -3   2       82.43       80.21      2.74 o 
  -4  -3   2       26.81       25.10      2.57 o 
  -3  -3   2      340.56      368.57      6.94 o 
  -2  -3   2     1143.11     1175.44     14.38 o 
  -1  -3   2        8.67        7.30      3.08 o 
   0  -3   2      314.68      309.71      6.98 o 
   2  -3   2       10.28        9.78      3.70 o 
   3  -3   2        1.26       -0.17      1.75 o 
   4  -3   2        6.45        5.92      4.11 o 
   5  -3   2        0.02       -0.08      6.90 o 
   6  -3   2      121.35      122.21      7.16 o 
   7  -3   2       88.08       74.96      7.65 o 
  -8  -2   2       14.43       14.27      6.16 o 
  -7  -2   2        0.87        3.73      3.79 o 
  -6  -2   2        1.15        2.12      3.25 o 
  -5  -2   2       23.06       20.11      1.88 o 
  -4  -2   2        5.86        4.69      1.73 o 
  -3  -2   2      305.68      298.55      4.05 o 
  -2  -2   2      226.46      219.16     10.54 o 
  -1  -2   2       41.68       41.25      4.93 o 
   2  -2   2      280.49      278.98      4.56 o 
   3  -2   2        0.76        2.28      2.80 o 
   4  -2   2      294.22      291.77      7.74 o 
   5  -2   2       22.72       21.25      5.36 o 
   6  -2   2        0.04        0.63      3.55 o 
   7  -2   2        4.41       11.53      4.79 o 
  -8  -1   2        0.65        6.62      4.39 o 
  -7  -1   2       43.95       49.22      4.46 o 
  -6  -1   2       77.20       75.22      4.76 o 
  -5  -1   2       28.09       22.67      1.95 o 
  -4  -1   2       34.58       30.22      1.33 o 
  -3  -1   2       97.42       98.53      1.69 o 
  -2  -1   2      358.02      342.04      3.50 o 
   0  -1   2      163.59      162.51      4.81 o 
   1  -1   2     8120.26     7760.04    119.87 o 
   2  -1   2       11.55       12.96      2.04 o 
   3  -1   2        1.69        1.79      1.00 o 
   4  -1   2       22.96       22.10      3.37 o 
   5  -1   2        5.27        8.78      5.02 o 
   6  -1   2       38.62       41.79      4.40 o 
   7  -1   2       19.62       19.89      6.44 o 
  -9   0   2        8.60       12.30      6.93 o 
  -8   0   2       55.83       56.54      4.50 o 
  -7   0   2        0.40        2.36      3.23 o 
  -6   0   2       45.56       44.96      3.57 o 
  -5   0   2       55.01       54.52      3.52 o 
  -4   0   2      365.36      380.83      3.92 o 
  -3   0   2       28.09       28.68      1.67 o 
  -2   0   2       13.43       11.12      1.37 o 
  -1   0   2      509.31      465.35      8.22 o 
   0   0   2      951.20      921.93      4.71 o 
   1   0   2       71.41       66.05      2.82 o 
   2   0   2        9.13       11.63      3.21 o 
   3   0   2       43.80       37.80      3.47 o 
   4   0   2        0.79        2.85      3.39 o 
   5   0   2        1.47        1.14      5.34 o 
   6   0   2        0.05        2.07      3.81 o 
   7   0   2        0.05        5.22      6.19 o 
  -9   1   2       10.55       14.49      5.24 o 
  -8   1   2       14.05       12.96      3.86 o 
  -7   1   2      202.61      204.73      4.92 o 
  -6   1   2       89.57       81.74      2.88 o 
  -5   1   2       64.19       68.77      3.03 o 
  -4   1   2      341.45      361.36      5.09 o 
  -3   1   2     1292.49     1305.12      5.60 o 
  -2   1   2        5.63        8.80      2.26 o 
  -1   1   2      248.99      245.86      7.07 o 
   1   1   2      206.27      197.28      5.31 o 
   2   1   2        9.03        7.06      2.78 o 
   3   1   2       27.96       25.19      3.46 o 
   4   1   2       50.40       51.08      4.40 o 
   5   1   2        2.62        4.83      3.83 o 
   6   1   2        3.66        6.58      3.49 o 
   7   1   2        0.21        8.30      8.22 o 
  -9   2   2        0.22        3.30      4.24 o 
  -8   2   2        0.17        3.52      3.31 o 
  -7   2   2        0.64        3.05      3.03 o 
  -6   2   2       22.47       21.60      4.19 o 
  -5   2   2        0.28        1.48      1.20 o 
  -4   2   2       33.94       35.93      1.93 o 
  -3   2   2       20.61       23.49      2.55 o 
  -2   2   2      154.23      159.01      5.83 o 
   2   2   2      195.52      189.99      6.41 o 
   3   2   2        3.58        2.55      3.42 o 
   4   2   2       28.24       27.95      4.24 o 
   5   2   2        1.33        2.42      4.55 o 
   6   2   2        0.29        2.50      4.44 o 
  -9   3   2        1.10        1.44      4.90 o 
  -8   3   2       10.06       10.12      3.88 o 
  -7   3   2      488.97      460.82      9.29 o 
  -6   3   2       53.62       48.28      3.65 o 
  -5   3   2       18.48       17.72      2.45 o 
  -4   3   2       13.27       12.83      2.49 o 
  -3   3   2      362.90      391.23      9.20 o 
  -2   3   2      253.94      262.34      4.11 o 
  -1   3   2      527.30      541.94     10.68 o 
   2   3   2       13.67       12.10      4.36 o 
   3   3   2       24.79       24.20      4.95 o 
   4   3   2        0.80        3.14      4.91 o 
   5   3   2        1.31       -1.02      5.41 o 
   6   3   2        0.11        5.18     10.35 o 
  -9   4   2        1.70        0.17      5.23 o 
  -8   4   2        2.24        1.88      4.60 o 
  -7   4   2       96.92      107.75      5.89 o 
  -6   4   2      403.70      415.10     12.43 o 
  -5   4   2        1.20        1.69      2.08 o 
  -4   4   2      497.59      503.13      6.55 o 
  -3   4   2       37.31       36.06      2.40 o 
  -2   4   2       65.94       73.62      3.68 o 
  -1   4   2      179.31      202.48      7.97 o 
   1   4   2       13.81        7.97      5.75 o 
   2   4   2      108.30      122.03      9.37 o 
   3   4   2        3.77        3.74      5.05 o 
   4   4   2        8.86        8.87      5.15 o 
   5   4   2        2.39        5.39      5.92 o 
  -8   5   2        3.05        4.69      4.89 o 
  -7   5   2       23.39       24.23      4.89 o 
  -6   5   2      101.57      100.38      6.44 o 
  -5   5   2       97.10      104.68      6.86 o 
  -4   5   2        0.29        1.44      2.19 o 
  -3   5   2       58.81       58.63      3.76 o 
  -2   5   2       19.66       20.69      2.96 o 
  -1   5   2      138.91      146.11      4.69 o 
   0   5   2        5.20        6.98      5.42 o 
   1   5   2       15.83       13.45      4.44 o 
   2   5   2       33.49       34.02      7.81 o 
   3   5   2        0.30        1.03      5.48 o 
   4   5   2       20.64       17.13      6.22 o 
   5   5   2        0.20       -0.26      6.29 o 
  -8   6   2        9.14        4.63      5.28 o 
  -7   6   2      128.31      137.06      8.80 o 
  -6   6   2      460.82      506.59      9.53 o 
  -5   6   2       19.08       15.85      4.18 o 
  -4   6   2       79.66       83.51      5.94 o 
  -3   6   2       20.29       18.71      3.33 o 
  -2   6   2        1.58        2.18      3.16 o 
  -1   6   2       11.63        8.75      4.07 o 
   0   6   2      113.21      116.33      6.71 o 
   1   6   2        0.92        1.48      3.81 o 
   2   6   2      382.20      388.77     16.35 o 
   3   6   2        0.69        9.39      5.90 o 
   4   6   2        5.47       11.00      6.26 o 
  -8   7   2       14.35       16.55      5.70 o 
  -7   7   2        0.07        1.19      6.51 o 
  -6   7   2       13.40       13.64      4.49 o 
  -5   7   2       27.85       27.08      5.25 o 
  -4   7   2       15.09       13.06      4.90 o 
  -3   7   2      162.79      156.31      5.45 o 
  -2   7   2       35.13       37.11      4.01 o 
  -1   7   2       12.83       15.62      4.66 o 
   0   7   2        9.95       13.51      4.82 o 
   1   7   2        0.06        3.00      4.34 o 
   2   7   2        2.01        6.14      5.69 o 
   3   7   2       13.32       17.91      5.58 o 
  -7   8   2       10.65       16.29      7.54 o 
  -6   8   2        0.38        0.50      5.27 o 
  -5   8   2        0.65        1.83      4.97 o 
  -4   8   2        0.30       -2.31      5.22 o 
  -3   8   2        5.81        7.71      4.90 o 
  -2   8   2       22.74       18.39      4.09 o 
  -1   8   2        7.69        9.96      6.45 o 
   0   8   2       48.40       48.61      6.39 o 
   1   8   2        4.02        5.14      4.48 o 
  -5   9   2        4.54        0.58      5.68 o 
  -4   9   2        2.67        2.21      5.59 o 
  -3   9   2       39.13       31.08      6.19 o 
  -2   9   2        0.32       -0.82      7.72 o 
  -1   9   2       14.14       15.02      5.72 o 
   0   9   2        5.55        7.32      5.80 o 
  -2 -10   3        0.81        1.11      6.33 o 
  -1 -10   3        0.82        1.10      6.01 o 
   0 -10   3        1.14       -2.06      5.77 o 
   1 -10   3      259.38      234.69     14.87 o 
   2 -10   3        0.20       -0.48      5.37 o 
   3 -10   3       31.19       28.43      6.25 o 
   4 -10   3       11.58       16.03      5.34 o 
  -4  -9   3        9.60        6.86      6.40 o 
  -3  -9   3       12.19       12.91      6.12 o 
  -2  -9   3        3.49        6.10      5.63 o 
  -1  -9   3        7.56        5.77      5.45 o 
   0  -9   3       13.26       11.99      5.37 o 
   1  -9   3        0.62        0.29      4.57 o 
   2  -9   3        3.26        7.00      5.18 o 
   3  -9   3        0.09        3.98      5.04 o 
   4  -9   3       17.26       17.21      5.80 o 
   5  -9   3        5.79        8.19      4.87 o 
  -5  -8   3        2.12        1.78      5.51 o 
  -4  -8   3        1.79        1.65      5.31 o 
  -3  -8   3       19.65       15.77      5.87 o 
  -2  -8   3        9.39        8.84      5.13 o 
  -1  -8   3       27.21       27.32      4.47 o 
   0  -8   3        0.21        4.08      3.90 o 
   1  -8   3      622.43      612.88     11.44 o 
   2  -8   3        0.54        3.07      4.53 o 
   3  -8   3       26.76       23.79      5.06 o 
   4  -8   3        1.41        1.70      5.09 o 
   5  -8   3        1.07       -0.07      4.99 o 
   6  -8   3        1.01        4.05      5.40 o 
  -6  -7   3        3.34        6.92      6.55 o 
  -5  -7   3       22.73       16.64      5.33 o 
  -4  -7   3       24.14       13.77      5.16 o 
  -3  -7   3        3.10        3.63      4.07 o 
  -2  -7   3       17.95       20.47      4.31 o 
  -1  -7   3        0.62        3.40      3.74 o 
   0  -7   3       16.14       13.75      2.87 o 
   1  -7   3        0.00        0.21      3.02 o 
   2  -7   3        0.30        1.99      4.03 o 
   3  -7   3       30.25       24.87      4.96 o 
   4  -7   3       99.15       94.85      6.52 o 
   5  -7   3        8.00       11.19      5.17 o 
   6  -7   3        3.12        3.25      5.21 o 
  -6  -6   3       21.83       17.18      6.37 o 
  -5  -6   3       12.23       11.28      4.84 o 
  -4  -6   3       16.10        6.31      4.09 o 
  -3  -6   3        6.39        7.95      3.88 o 
  -2  -6   3        0.00        1.97      3.69 o 
  -1  -6   3       33.16       32.70      3.76 o 
   0  -6   3        0.99        0.05      2.75 o 
   1  -6   3        5.13        6.15      2.74 o 
   2  -6   3       11.49        9.16      2.88 o 
   3  -6   3        4.83        4.98      4.32 o 
   4  -6   3       42.11       37.93      5.31 o 
   5  -6   3       16.23       11.89      4.80 o 
   6  -6   3        3.50        2.52      5.03 o 
   7  -6   3       20.74       18.22      6.83 o 
  -7  -5   3        2.39        8.79      6.14 o 
  -6  -5   3        0.82        7.28      5.70 o 
  -5  -5   3       53.93       52.00      4.58 o 
  -4  -5   3        0.53        3.17      3.49 o 
  -3  -5   3        1.23        2.94      3.36 o 
  -2  -5   3       32.14       33.21      3.59 o 
  -1  -5   3      115.53      122.73      7.25 o 
   0  -5   3      351.94      351.91     10.97 o 
   1  -5   3        2.57        4.47      2.98 o 
   2  -5   3        5.61        5.75      5.26 o 
   3  -5   3        7.28        4.99      4.07 o 
   4  -5   3       44.67       46.49      5.27 o 
   5  -5   3       21.73       22.85      4.89 o 
   6  -5   3        9.21        8.94      4.16 o 
   7  -5   3       17.21       16.93      6.62 o 
  -8  -4   3        3.16       11.77      6.69 o 
  -7  -4   3       49.23       49.12      9.16 o 
  -6  -4   3       28.21       31.24      4.82 o 
  -5  -4   3        8.31        7.74      3.41 o 
  -4  -4   3        2.30        4.00      2.06 o 
  -3  -4   3        0.76       -0.43      2.85 o 
  -2  -4   3      385.00      413.16      6.62 o 
  -1  -4   3      167.34      164.73      6.94 o 
   3  -4   3        1.09       -0.74      3.04 o 
   4  -4   3        1.01        3.04      4.68 o 
   5  -4   3        9.40        9.97      4.32 o 
   6  -4   3        0.01        2.75      4.05 o 
   7  -4   3        1.02       -1.05      6.48 o 
  -8  -3   3       13.77       13.45      6.14 o 
  -7  -3   3       14.47       19.79      5.86 o 
  -6  -3   3        0.16        0.64      3.28 o 
  -5  -3   3       20.53       20.46      2.39 o 
  -4  -3   3       54.83       54.25      2.66 o 
  -3  -3   3        2.46        1.80      2.71 o 
  -2  -3   3       12.37       14.63      3.00 o 
  -1  -3   3      588.09      562.73     11.01 o 
   2  -3   3     1599.42     1561.99     12.48 o 
   3  -3   3       41.15       38.23      3.24 o 
   4  -3   3        9.19        7.96      4.26 o 
   5  -3   3       12.61       12.57      4.48 o 
   6  -3   3        4.96        4.17      4.51 o 
   7  -3   3        6.26        8.51      7.77 o 
  -8  -2   3        9.94       10.45      5.67 o 
  -7  -2   3      838.94      875.28     10.37 o 
  -6  -2   3        2.69        3.18      3.22 o 
  -5  -2   3        0.07       -0.30      1.61 o 
  -4  -2   3       25.33       21.01      1.99 o 
  -3  -2   3      273.44      277.31      5.32 o 
  -2  -2   3      191.27      180.33      4.64 o 
   1  -2   3     2134.64     2126.22     27.08 o 
   2  -2   3       26.29       23.21      2.59 o 
   3  -2   3      182.21      183.66      5.07 o 
   4  -2   3        9.44       12.11      5.11 o 
   5  -2   3        5.52       11.11      3.94 o 
   6  -2   3        0.44        3.48      4.05 o 
   7  -2   3        0.86        4.05     10.07 o 
  -9  -1   3        0.17        0.72      6.20 o 
  -8  -1   3       61.43       60.37      5.17 o 
  -7  -1   3        4.68        5.87      2.65 o 
  -6  -1   3       22.53       18.53      3.03 o 
  -5  -1   3       11.43        8.69      2.14 o 
  -4  -1   3      290.01      303.75      4.00 o 
  -3  -1   3      647.30      689.37      9.36 o 
  -2  -1   3       78.05       60.48      3.94 o 
  -1  -1   3       46.38       45.59      2.77 o 
   0  -1   3      139.23      150.58      4.50 o 
   1  -1   3       79.22       74.41      3.46 o 
   2  -1   3     1346.11     1371.03      9.12 o 
   3  -1   3       12.26       15.93      4.52 o 
   4  -1   3        2.26        2.34      3.53 o 
   5  -1   3       54.07       58.08      4.88 o 
   6  -1   3        3.32        8.25      4.13 o 
   7  -1   3        0.14        3.44      6.78 o 
  -9   0   3        8.77       16.07      6.69 o 
  -8   0   3        2.91        4.91      3.67 o 
  -7   0   3      632.55      635.61      6.16 o 
  -6   0   3        2.92        2.64      2.04 o 
  -5   0   3       10.38        8.54      1.84 o 
  -4   0   3      322.06      338.81      3.43 o 
  -3   0   3        3.17        5.00      1.50 o 
  -2   0   3       14.09       13.51      1.45 o 
  -1   0   3     1696.38     1637.67      8.94 o 
   0   0   3      339.06      340.35      3.75 o 
   1   0   3      267.89      259.98      6.72 o 
   2   0   3        3.51        1.76      2.78 o 
   3   0   3      135.59      128.23      5.09 o 
   4   0   3       98.43       96.80      4.42 o 
   5   0   3       28.69       25.45      4.38 o 
   6   0   3        2.92        1.31      4.31 o 
  -9   1   3       17.79       21.27      5.50 o 
  -8   1   3        0.84        3.94      2.83 o 
  -7   1   3      159.38      146.39      3.52 o 
  -6   1   3      615.62      619.79      5.13 o 
  -5   1   3        6.32        6.74      1.80 o 
  -4   1   3     1070.11     1105.81     12.07 o 
  -3   1   3      411.39      408.12      5.94 o 
  -2   1   3      118.35      125.01      5.51 o 
  -1   1   3      210.71      206.46      6.37 o 
   0   1   3      226.93      240.58      4.53 o 
   1   1   3        2.40        2.38      2.01 o 
   2   1   3      145.39      140.94      6.03 o 
   3   1   3       16.33       14.03      3.68 o 
   4   1   3        2.07        1.85      4.05 o 
   5   1   3       45.63       51.91      5.24 o 
   6   1   3        5.51       11.44      4.82 o 
  -9   2   3        0.28        4.05      4.24 o 
  -8   2   3        9.87        6.16      2.98 o 
  -7   2   3       93.57       82.87      4.50 o 
  -6   2   3        0.13        2.86      2.83 o 
  -5   2   3        3.68        3.58      1.69 o 
  -4   2   3      258.78      257.16      4.43 o 
  -3   2   3      426.28      445.22      9.12 o 
  -2   2   3      125.12      118.49      5.92 o 
   1   2   3       13.88        8.14      5.09 o 
   2   2   3        1.39        2.66      2.08 o 
   3   2   3      159.53      153.60      8.79 o 
   4   2   3       27.63       24.19      4.50 o 
   5   2   3        0.17        0.39      4.54 o 
   6   2   3        0.03        7.40     10.60 o 
  -9   3   3       57.33       54.25      6.06 o 
  -8   3   3        6.23        3.90      4.76 o 
  -7   3   3       81.39       83.61      5.51 o 
  -6   3   3       66.17       75.14      4.11 o 
  -5   3   3       10.21       11.12      2.28 o 
  -4   3   3       41.05       47.50      4.36 o 
  -3   3   3        4.51        3.04      1.37 o 
  -2   3   3        7.59        8.85      2.56 o 
   1   3   3       13.39       11.83      4.21 o 
   2   3   3      112.35      102.43      8.75 o 
   3   3   3       59.87       55.01      6.13 o 
   4   3   3        1.32        1.04      5.33 o 
   5   3   3        0.29        0.11      5.88 o 
  -9   4   3        5.34        5.64      5.40 o 
  -8   4   3        5.59        8.05      4.85 o 
  -7   4   3       74.43       75.00      5.63 o 
  -6   4   3      129.08      125.85      3.71 o 
  -5   4   3      123.76      121.06      3.78 o 
  -4   4   3       46.72       46.67      4.48 o 
  -3   4   3      433.74      436.40      6.53 o 
  -2   4   3       54.31       48.15      6.49 o 
  -1   4   3        8.09       11.46      3.83 o 
   1   4   3        5.17        6.41      6.16 o 
   2   4   3       10.62       13.59      5.15 o 
   3   4   3      434.71      474.35     12.28 o 
   4   4   3        0.14        6.34      5.80 o 
  -9   5   3        2.94        7.33      5.71 o 
  -8   5   3       13.57       11.17      5.12 o 
  -7   5   3        5.14        6.45      4.79 o 
  -6   5   3      244.38      244.36     10.14 o 
  -5   5   3       81.51       86.12      9.78 o 
  -4   5   3       22.88       21.37      7.89 o 
  -3   5   3       17.70       17.81      2.84 o 
  -2   5   3        6.51        8.31      3.02 o 
  -1   5   3       28.64       26.55      4.52 o 
   0   5   3       33.68       32.13      7.07 o 
   1   5   3       13.70       12.24      6.66 o 
   2   5   3        0.04       -0.81      5.43 o 
   3   5   3       24.35       34.78      6.62 o 
   4   5   3        0.73        2.19      6.47 o 
  -8   6   3       14.48       17.22      5.45 o 
  -7   6   3       12.55        8.65      5.09 o 
  -6   6   3       73.79       69.01      5.72 o 
  -5   6   3       37.70       33.29      5.09 o 
  -4   6   3        2.96        8.05      4.51 o 
  -3   6   3        2.19        4.83      3.07 o 
  -2   6   3       10.71        6.69      3.77 o 
  -1   6   3        5.49        8.10      3.57 o 
   0   6   3       12.48       17.59      7.40 o 
   1   6   3        0.08       -1.56      7.31 o 
   2   6   3        7.55       15.39      6.46 o 
   3   6   3      163.06      151.52      9.67 o 
  -7   7   3        8.67       16.03      6.80 o 
  -6   7   3       27.90       26.98      5.57 o 
  -5   7   3        8.23        4.63      5.11 o 
  -4   7   3        0.03        2.03      4.87 o 
  -3   7   3        1.51        0.81      4.68 o 
  -2   7   3       77.87       67.66      5.53 o 
  -1   7   3        1.35        1.91      3.93 o 
   0   7   3        0.28       -0.37      5.11 o 
   1   7   3        0.54        2.87      5.63 o 
   2   7   3        7.05       12.36      6.01 o 
  -6   8   3        2.38        3.21      5.21 o 
  -5   8   3       31.55       29.98      6.09 o 
  -4   8   3        0.00        4.18      5.41 o 
  -3   8   3       37.54       36.39      6.04 o 
  -2   8   3        0.22        0.49      7.31 o 
  -1   8   3        2.79        7.11      4.12 o 
   0   8   3        0.08        1.55      5.72 o 
  -5   9   3        1.78        2.51      6.00 o 
  -4   9   3       15.56       12.31      6.14 o 
  -3   9   3        0.03        3.45      7.97 o 
  -2   9   3        6.61       10.11      8.22 o 
  -2 -10   4        1.39        9.60      6.70 o 
  -1 -10   4        2.72       -0.27      5.89 o 
   0 -10   4      153.46      142.24     12.49 o 
   1 -10   4        2.67        0.41      8.30 o 
   2 -10   4       35.08       36.49      9.45 o 
   3 -10   4        1.66        8.30      7.64 o 
  -4  -9   4        3.19        3.12      6.01 o 
  -3  -9   4       11.35       12.50      5.98 o 
  -2  -9   4        4.97        6.51      4.68 o 
  -1  -9   4        9.53        8.37      4.46 o 
   0  -9   4       12.19       12.74      7.48 o 
   1  -9   4       81.09       76.26      9.70 o 
   2  -9   4        0.41        2.92      4.86 o 
   3  -9   4        9.10        9.98      5.43 o 
   4  -9   4        3.88        5.73      5.45 o 
   5  -9   4        1.10        7.48      5.98 o 
  -5  -8   4        5.17        7.58      5.71 o 
  -4  -8   4       11.94       14.34      4.83 o 
  -3  -8   4        0.12        3.18      4.45 o 
  -2  -8   4       17.03       19.72      4.59 o 
  -1  -8   4       10.08        5.57      4.21 o 
   0  -8   4      176.86      178.48      9.53 o 
   1  -8   4        3.38        4.90      4.45 o 
   2  -8   4        1.95        6.33      4.64 o 
   3  -8   4        8.25       12.60      5.03 o 
   4  -8   4        4.70        3.74      5.32 o 
   5  -8   4        0.04        2.57      5.41 o 
  -6  -7   4        3.25       11.26      8.71 o 
  -5  -7   4        0.13        4.53      4.60 o 
  -4  -7   4       39.03       28.50      4.88 o 
  -3  -7   4       46.86       42.28      4.88 o 
  -2  -7   4        0.18        4.65      3.93 o 
  -1  -7   4        9.32        8.71      4.02 o 
   0  -7   4        4.26        5.53      3.10 o 
   1  -7   4        0.69        1.57      3.21 o 
   2  -7   4        0.10        0.95      4.42 o 
   3  -7   4        4.00        3.35      4.49 o 
   4  -7   4       34.70       31.45      5.74 o 
   5  -7   4        1.86       -1.55      5.17 o 
   6  -7   4        0.73        3.03      5.47 o 
  -7  -6   4        0.06        6.78      6.61 o 
  -6  -6   4       36.47       41.71      7.14 o 
  -5  -6   4       25.14       23.15      4.37 o 
  -4  -6   4        0.02       -1.10      3.94 o 
  -3  -6   4        0.85        2.78      3.95 o 
  -2  -6   4       17.82       19.54      3.92 o 
  -1  -6   4        7.33        8.05      2.29 o 
   0  -6   4        0.92        1.15      2.83 o 
   1  -6   4       15.43       26.25      6.00 o 
   2  -6   4      152.58      148.21      6.71 o 
   3  -6   4       10.07        7.67      4.58 o 
   4  -6   4        0.57        2.23      4.50 o 
   5  -6   4        0.35        5.58      4.88 o 
   6  -6   4        5.15        6.57      4.57 o 
  -7  -5   4       95.50       91.95      6.83 o 
  -6  -5   4        8.13        9.83      4.84 o 
  -5  -5   4       23.46       30.12      4.29 o 
  -4  -5   4       10.95       11.79      3.81 o 
  -3  -5   4      133.01      130.60      5.16 o 
  -2  -5   4      125.50      131.94      5.03 o 
  -1  -5   4      204.90      206.68      5.67 o 
   2  -5   4        5.53        4.27      5.51 o 
   3  -5   4        2.97        2.63      5.75 o 
   4  -5   4        3.00        3.94      5.83 o 
   5  -5   4        6.39        6.36      4.09 o 
   6  -5   4        1.41        7.06      4.57 o 
  -8  -4   4        9.97       14.50      6.36 o 
  -7  -4   4       56.02       50.47      5.72 o 
  -6  -4   4      543.71      556.53     10.59 o 
  -5  -4   4        4.65       10.43      3.32 o 
  -4  -4   4      185.90      186.07      7.93 o 
  -3  -4   4       28.98       30.38      3.31 o 
  -2  -4   4       64.31       63.80      3.80 o 
   2  -4   4      117.71      111.51      7.81 o 
   3  -4   4        1.27        1.47      3.17 o 
   4  -4   4        0.22        2.99      4.45 o 
   5  -4   4        7.81        8.81      4.66 o 
   6  -4   4        2.35        4.43      4.89 o 
  -8  -3   4        0.04        3.78      4.97 o 
  -7  -3   4        0.34        4.13      4.33 o 
  -6  -3   4       38.11       35.94      3.60 o 
  -5  -3   4        2.25        3.13      2.11 o 
  -4  -3   4        8.24        3.30      2.99 o 
  -3  -3   4      315.53      332.19      6.84 o 
  -2  -3   4       19.42       22.43      4.52 o 
   1  -3   4      364.89      373.40      9.86 o 
   2  -3   4       11.77        9.91      4.31 o 
   3  -3   4       13.09       10.84      2.89 o 
   4  -3   4       83.57       72.83      7.68 o 
   5  -3   4       11.25        9.29      4.86 o 
   6  -3   4        0.16        1.55      5.30 o 
  -9  -2   4       12.79       17.50     10.03 o 
  -8  -2   4        0.35        3.10      4.61 o 
  -7  -2   4      143.84      140.54      6.22 o 
  -6  -2   4     1329.82     1346.27     11.13 o 
  -5  -2   4       40.11       36.95      2.34 o 
  -4  -2   4       70.21       74.87      5.79 o 
  -3  -2   4      105.47      107.83      4.13 o 
  -2  -2   4        1.51        0.79      1.60 o 
  -1  -2   4       88.90       79.96      4.60 o 
   0  -2   4     1380.25     1415.66     22.64 o 
   1  -2   4        6.09        8.81      3.25 o 
   2  -2   4     1359.55     1352.15     13.59 o 
   3  -2   4        0.14        0.94      4.12 o 
   4  -2   4       36.96       35.02      5.22 o 
   5  -2   4        0.00        4.44      4.03 o 
   6  -2   4        1.77        1.53      5.21 o 
  -9  -1   4        7.42       15.45      9.04 o 
  -8  -1   4        0.55        3.66      3.20 o 
  -7  -1   4        0.26        3.77      2.81 o 
  -6  -1   4        1.18        4.24      2.25 o 
  -5  -1   4        0.09        0.34      0.98 o 
  -4  -1   4       63.43       69.33      2.54 o 
  -3  -1   4     2742.02     2890.61     16.31 o 
  -2  -1   4      474.32      469.12      7.40 o 
  -1  -1   4        4.93        9.25      2.32 o 
   0  -1   4       76.89       69.19      4.81 o 
   1  -1   4      148.45      154.44      7.39 o 
   2  -1   4        2.23        4.27      2.95 o 
   3  -1   4      146.06      132.98      5.45 o 
   4  -1   4       25.30       27.54      4.34 o 
   5  -1   4        6.93       15.61      4.55 o 
   6  -1   4        6.54       11.13      4.81 o 
  -9   0   4        5.76       12.67      4.48 o 
  -8   0   4        1.25        3.89      3.34 o 
  -7   0   4       55.31       53.23      2.78 o 
  -6   0   4       78.19       74.53      2.67 o 
  -5   0   4       52.54       49.32      2.32 o 
  -4   0   4       18.02       17.37      1.93 o 
  -3   0   4      518.48      537.66      7.32 o 
  -2   0   4      403.56      419.91      7.20 o 
  -1   0   4      304.81      306.84      5.03 o 
   0   0   4     1437.15     1471.85     14.14 o 
   1   0   4       82.23       87.30      4.18 o 
   2   0   4       77.87       77.83      4.43 o 
   3   0   4        5.40        4.37      3.95 o 
   4   0   4       46.54       40.37      4.09 o 
   5   0   4       11.29        8.57      4.49 o 
   6   0   4        0.67        0.61      4.94 o 
  -9   1   4        9.62       12.44      3.92 o 
  -8   1   4       29.08       27.70      3.67 o 
  -7   1   4       62.25       57.01      2.75 o 
  -6   1   4       44.44       43.70      2.91 o 
  -5   1   4       24.86       22.31      1.84 o 
  -4   1   4       14.36       13.12      2.80 o 
  -3   1   4      876.30      920.90     10.27 o 
  -2   1   4      150.62      141.44      4.14 o 
  -1   1   4      137.98      142.53      3.94 o 
   0   1   4      147.70      148.14      4.81 o 
   1   1   4        0.10       -0.03      2.31 o 
   2   1   4       18.46       18.76      3.83 o 
   3   1   4      452.26      482.86      9.40 o 
   4   1   4       28.07       34.23      5.41 o 
   5   1   4       14.65       18.61      4.13 o 
  -9   2   4       15.14       13.60      5.16 o 
  -8   2   4        5.99        8.20      4.04 o 
  -7   2   4       30.15       27.61      3.92 o 
  -6   2   4       10.60       12.77      3.28 o 
  -5   2   4       60.43       61.56      2.70 o 
  -4   2   4        0.22        1.18      2.58 o 
  -3   2   4       71.42       65.64      4.16 o 
  -2   2   4        0.07        2.11      2.65 o 
  -1   2   4       19.34       20.21      4.85 o 
   0   2   4       66.38       69.87      3.95 o 
   1   2   4       34.75       33.77      3.62 o 
   2   2   4       11.92       13.87      4.70 o 
   3   2   4       11.87       16.18      5.32 o 
   4   2   4       55.50       50.08      6.72 o 
   5   2   4        0.13        4.60      6.08 o 
  -9   3   4        6.98        8.54      5.29 o 
  -8   3   4       55.38       45.49      5.56 o 
  -7   3   4        4.77        5.85      4.43 o 
  -6   3   4       16.50       15.89      4.56 o 
  -5   3   4      436.05      413.32      9.74 o 
  -4   3   4       18.28       19.04      3.79 o 
  -3   3   4       38.18       30.40      6.49 o 
  -2   3   4       35.93       41.83      6.25 o 
  -1   3   4       61.89       68.62      7.23 o 
   0   3   4      179.25      187.25      5.94 o 
   1   3   4        0.18        2.93      3.06 o 
   2   3   4        7.65        5.48      4.97 o 
   3   3   4       27.31       19.92      5.71 o 
   4   3   4       40.32       39.03      6.88 o 
  -9   4   4        1.55        2.09      5.41 o 
  -8   4   4        0.27        4.01      5.01 o 
  -7   4   4       13.75       15.19      4.83 o 
  -6   4   4       72.89       73.67      3.72 o 
  -5   4   4      193.16      192.94     24.98 o 
  -4   4   4      114.56      107.03      6.53 o 
  -3   4   4       17.13       18.41      5.83 o 
  -2   4   4        6.05        7.97      5.92 o 
  -1   4   4        0.41       -0.49      6.25 o 
   0   4   4        6.67        6.00      5.92 o 
   1   4   4        1.98        3.58      4.71 o 
   2   4   4       53.74       63.55      6.65 o 
   3   4   4       26.64       33.54      6.59 o 
   4   4   4       51.63       54.94      7.89 o 
  -8   5   4        0.87        4.69      5.33 o 
  -7   5   4        0.46       -1.39      6.00 o 
  -6   5   4       54.57       54.98      6.66 o 
  -5   5   4      440.55      439.15      7.33 o 
  -4   5   4       59.56       52.03      4.28 o 
  -3   5   4        4.97        5.37      3.15 o 
  -2   5   4       55.31       45.03      7.56 o 
  -1   5   4       20.05       15.53      6.98 o 
   0   5   4        0.18        0.41      6.49 o 
   1   5   4       11.48       17.12      5.55 o 
   2   5   4        2.55        4.10      5.56 o 
   3   5   4       12.83       15.33      6.62 o 
  -8   6   4        4.50        9.73      5.65 o 
  -7   6   4        5.90        9.77      6.33 o 
  -6   6   4        4.35        5.91      3.36 o 
  -5   6   4       22.89       22.74      4.09 o 
  -4   6   4       40.57       43.50      4.99 o 
  -3   6   4        0.10        0.86      4.23 o 
  -2   6   4       55.52       52.57      4.94 o 
  -1   6   4        8.84       11.50      6.82 o 
   0   6   4        1.24        0.25      7.72 o 
   1   6   4        5.84        4.51      5.94 o 
   2   6   4        4.05        6.36      6.50 o 
  -7   7   4        1.27        3.63      6.53 o 
  -6   7   4        0.23        2.13      4.87 o 
  -5   7   4       13.31       20.09      5.41 o 
  -4   7   4        1.60        3.91      4.05 o 
  -3   7   4        1.48        1.74      5.02 o 
  -2   7   4       11.06        7.56      4.60 o 
  -1   7   4       38.92       36.13      5.97 o 
   0   7   4        0.01        1.27      5.17 o 
   1   7   4        9.87       16.02      8.87 o 
  -6   8   4       10.08       10.86      5.61 o 
  -5   8   4        8.01       11.43      6.98 o 
  -4   8   4        3.89        7.34      4.47 o 
  -3   8   4        0.02        3.43      5.38 o 
  -2   8   4       11.53       17.67      8.46 o 
  -1   8   4        0.32        0.84      5.52 o 
  -2 -10   5        6.81        8.26      6.35 o 
  -1 -10   5        1.31        2.88      8.05 o 
   0 -10   5        2.48       -4.44      8.05 o 
   1 -10   5      132.52      130.82     12.49 o 
   2 -10   5        0.39        3.37      7.97 o 
   3 -10   5        0.19        3.20      8.05 o 
  -4  -9   5       11.31       10.44      5.22 o 
  -3  -9   5        9.79        6.16      4.94 o 
  -2  -9   5        0.40        4.41      4.66 o 
  -1  -9   5        0.73        3.49      5.29 o 
   0  -9   5        6.09        8.14      7.40 o 
   1  -9   5        7.02        7.23      7.56 o 
   2  -9   5       98.43      107.64     12.70 o 
   3  -9   5        0.91        3.77      5.37 o 
   4  -9   5        0.27        2.25      5.90 o 
  -5  -8   5       29.15       33.96      6.15 o 
  -4  -8   5       26.38       21.22      4.94 o 
  -3  -8   5        1.66        0.72      4.54 o 
  -2  -8   5        1.02        2.20      4.27 o 
  -1  -8   5       23.85       18.25      5.14 o 
   0  -8   5        3.90       -0.68      4.68 o 
   1  -8   5       13.89       10.78      4.36 o 
   2  -8   5        0.94        1.39      4.67 o 
   3  -8   5        2.90        4.39      5.08 o 
   4  -8   5       46.29       42.49      6.59 o 
   5  -8   5        6.97        8.94      6.06 o 
  -6  -7   5      158.86      159.57     10.01 o 
  -5  -7   5        2.09        2.07      4.51 o 
  -4  -7   5       24.59       18.29      4.59 o 
  -3  -7   5       30.83       26.60      4.62 o 
  -2  -7   5       25.70       23.43      4.42 o 
  -1  -7   5       45.70       49.86      5.75 o 
   0  -7   5       57.58       59.96      4.19 o 
   1  -7   5        5.46        6.62      3.58 o 
   2  -7   5        5.78       10.10      4.70 o 
   3  -7   5        2.00        0.13      4.92 o 
   4  -7   5        4.98        8.77      5.46 o 
   5  -7   5       21.81       25.16      6.28 o 
  -7  -6   5        7.52        3.35      5.71 o 
  -6  -6   5        3.85        4.06      6.24 o 
  -5  -6   5       46.63       41.54      4.82 o 
  -4  -6   5       47.77       40.69      4.96 o 
  -3  -6   5      137.79      136.49      5.88 o 
  -2  -6   5       40.50       31.02      5.27 o 
  -1  -6   5       10.75       10.63      2.97 o 
   0  -6   5       84.24       81.11      5.61 o 
   1  -6   5       53.56       55.14      7.48 o 
   2  -6   5        0.17        2.71      6.00 o 
   3  -6   5       62.68       59.47      5.03 o 
   4  -6   5       52.38       58.01      8.46 o 
   5  -6   5        0.32        5.91      4.65 o 
  -7  -5   5       14.12       16.11      5.44 o 
  -6  -5   5       62.41       70.64      9.45 o 
  -5  -5   5        0.56        1.01      3.66 o 
  -4  -5   5        3.61        8.77      3.73 o 
  -3  -5   5        1.93       -0.13      3.65 o 
  -2  -5   5       53.39       58.74      5.24 o 
  -1  -5   5      481.51      487.46     14.13 o 
   1  -5   5       19.18       10.93      5.51 o 
   2  -5   5        0.26        1.48      6.00 o 
   3  -5   5       18.56       15.22      4.85 o 
   4  -5   5       30.06       25.17      6.78 o 
   5  -5   5        0.18        0.90      5.28 o 
  -8  -4   5        0.25        4.00      5.16 o 
  -7  -4   5       97.31       89.86      6.32 o 
  -6  -4   5       78.62       78.07      5.93 o 
  -5  -4   5      216.61      220.33      6.19 o 
  -4  -4   5       25.41       27.77      3.69 o 
  -3  -4   5      721.26      747.60      9.52 o 
  -2  -4   5      138.14      129.35      5.71 o 
  -1  -4   5        0.26        4.52      4.85 o 
   1  -4   5       12.00       11.48      3.69 o 
   2  -4   5       10.42       10.42      3.42 o 
   3  -4   5      943.96      935.77     17.44 o 
   4  -4   5       11.59       13.47      5.10 o 
   5  -4   5        3.53        7.05      4.96 o 
   6  -4   5        0.11       -1.52      5.62 o 
  -8  -3   5       11.86       17.14      4.98 o 
  -7  -3   5       12.86       15.02      4.57 o 
  -6  -3   5      159.19      146.19      6.16 o 
  -5  -3   5        8.79       11.55      4.62 o 
  -4  -3   5        5.12        3.54      3.22 o 
  -3  -3   5        0.03       -0.62      1.27 o 
  -2  -3   5       16.77       14.79      4.77 o 
  -1  -3   5      215.15      222.12      7.64 o 
   0  -3   5      164.57      163.12      5.84 o 
   1  -3   5       23.10       17.51      5.79 o 
   2  -3   5      317.01      302.39      6.58 o 
   3  -3   5        2.70        2.05      3.42 o 
   4  -3   5       20.98       23.14      5.25 o 
   5  -3   5        0.01        7.53      5.21 o 
  -9  -2   5        0.38        4.48      6.86 o 
  -8  -2   5       30.02       39.45      5.02 o 
  -7  -2   5      146.95      138.81      6.03 o 
  -6  -2   5       43.45       42.40      4.46 o 
  -5  -2   5       43.06       43.08      3.12 o 
  -4  -2   5        6.04        4.93      3.37 o 
  -3  -2   5       18.56       21.04      4.19 o 
  -2  -2   5        7.34        5.10      2.09 o 
  -1  -2   5        1.36       -0.34      2.67 o 
   0  -2   5       20.23       23.49      3.80 o 
   1  -2   5       31.19       32.03      4.28 o 
   2  -2   5       10.65        8.23      3.33 o 
   3  -2   5      848.04      855.49     15.37 o 
   4  -2   5       36.05       35.12      5.56 o 
   5  -2   5        1.03        2.13      5.45 o 
  -9  -1   5        0.90        7.46      6.47 o 
  -8  -1   5       27.51       31.20      4.22 o 
  -7  -1   5       22.91       24.39      2.81 o 
  -6  -1   5       13.39       12.49      3.13 o 
  -5  -1   5        0.91        2.82      1.78 o 
  -4  -1   5        5.54        8.01      2.25 o 
  -3  -1   5       24.12       25.81      2.11 o 
  -2  -1   5      481.05      467.86      8.22 o 
  -1  -1   5        0.10        2.31      3.09 o 
   0  -1   5       10.87       14.91      3.78 o 
   1  -1   5       24.33       20.38      3.42 o 
   2  -1   5        4.54        5.10      3.06 o 
   3  -1   5       20.57       15.55      5.14 o 
   4  -1   5       63.53       58.69      5.41 o 
   5  -1   5        7.99        8.51      4.84 o 
  -9   0   5       10.81       12.55      3.86 o 
  -8   0   5        0.16        4.68      3.46 o 
  -7   0   5        4.03        3.84      2.70 o 
  -6   0   5       32.80       31.45      2.89 o 
  -5   0   5      504.34      508.67      6.45 o 
  -4   0   5       14.24       13.65      2.11 o 
  -3   0   5      109.21      107.49      3.79 o 
  -2   0   5        0.00        0.88      2.72 o 
  -1   0   5       56.82       51.47      3.29 o 
   0   0   5        5.14        5.79      2.22 o 
   1   0   5        3.00        4.34      2.77 o 
   2   0   5        4.69        4.47      3.79 o 
   3   0   5       59.93       55.12      4.21 o 
   4   0   5       11.51       14.62      4.75 o 
   5   0   5        2.84        9.51      5.12 o 
  -9   1   5        4.35        5.94      3.79 o 
  -8   1   5        1.39        4.71      3.50 o 
  -7   1   5        0.70        3.50      2.72 o 
  -6   1   5       20.57       17.92      3.02 o 
  -5   1   5        1.48        1.29      2.00 o 
  -4   1   5        6.87        5.74      3.10 o 
  -3   1   5        0.00        1.43      2.78 o 
  -2   1   5        0.64        0.16      3.57 o 
  -1   1   5       12.27       10.98      2.23 o 
   0   1   5       63.69       66.89      3.89 o 
   1   1   5      128.97      134.81      3.90 o 
   2   1   5       27.84       27.12      4.33 o 
   3   1   5        9.41       13.33      4.49 o 
   4   1   5       10.35       11.76      4.57 o 
  -9   2   5        9.94       13.12      5.29 o 
  -8   2   5       21.56       18.82      4.24 o 
  -7   2   5       10.01       10.45      3.37 o 
  -6   2   5        4.69        7.82      3.81 o 
  -5   2   5       10.77       14.70      2.79 o 
  -4   2   5       50.41       47.09      3.70 o 
  -3   2   5        0.34        3.63      4.12 o 
  -2   2   5       18.10       15.16      2.82 o 
  -1   2   5        2.00        0.73      2.64 o 
   0   2   5       98.62      101.33      4.25 o 
   1   2   5       29.68       29.93      5.63 o 
   2   2   5        0.25       -0.58      4.96 o 
   3   2   5       15.92       20.53      5.95 o 
   4   2   5        8.75        9.01      6.32 o 
  -9   3   5        0.38        5.58      5.30 o 
  -8   3   5        0.13       -0.24      4.90 o 
  -7   3   5        0.75        0.52      4.29 o 
  -6   3   5       21.04       16.79      5.54 o 
  -5   3   5      152.03      145.98      5.41 o 
  -4   3   5       82.27       63.52      8.38 o 
  -3   3   5       17.63       15.93      4.42 o 
  -2   3   5       51.25       48.05      4.88 o 
  -1   3   5        0.00        1.78      3.00 o 
   0   3   5       21.93       18.43      3.38 o 
   1   3   5       16.13       15.76      4.91 o 
   2   3   5        0.66        4.97      5.52 o 
   3   3   5        0.15       -2.89      5.98 o 
  -9   4   5        4.36        4.04      5.55 o 
  -8   4   5        7.19       11.80      6.49 o 
  -7   4   5       72.65       80.52      7.58 o 
  -6   4   5        8.77        6.45      5.37 o 
  -5   4   5      359.38      350.41     17.17 o 
  -4   4   5      120.75      112.85      6.49 o 
  -3   4   5       59.80       59.67      5.61 o 
  -2   4   5        0.03        4.60      4.61 o 
  -1   4   5        2.51        0.18      4.40 o 
   0   4   5        1.47        2.94      3.42 o 
   1   4   5        2.13        4.44      5.06 o 
   2   4   5        6.93        7.11      5.90 o 
   3   4   5       16.77       15.30      6.64 o 
  -8   5   5        1.62        1.17      6.74 o 
  -7   5   5       20.66       23.99      6.54 o 
  -6   5   5       10.54       11.96      4.16 o 
  -5   5   5       46.26       50.44      4.80 o 
  -4   5   5        5.31        5.33      4.64 o 
  -3   5   5       28.85       23.79      5.04 o 
  -2   5   5       14.17       12.98      4.82 o 
  -1   5   5       17.91       19.82      5.00 o 
   0   5   5       11.42       16.06      5.63 o 
   1   5   5        3.18        5.06      5.57 o 
   2   5   5        0.27        3.50      6.27 o 
  -8   6   5        8.25        8.60      7.11 o 
  -7   6   5       54.28       63.96      7.95 o 
  -6   6   5        0.44        2.89      4.31 o 
  -5   6   5       41.11       38.86      5.09 o 
  -4   6   5        3.05        0.00      5.15 o 
  -3   6   5       31.37       23.83      7.81 o 
  -2   6   5        0.88       -0.08      7.72 o 
  -1   6   5       16.55       19.15      8.30 o 
   0   6   5        0.00        0.82      7.48 o 
   1   6   5        2.24        7.81      9.04 o 
  -6   7   5        0.96        3.97      4.77 o 
  -5   7   5       14.06       17.22      5.94 o 
  -4   7   5      204.62      186.54     12.82 o 
  -3   7   5        2.29        4.93      7.97 o 
  -2   7   5       24.15       18.00      8.87 o 
  -1   7   5        2.39        5.57      5.50 o 
  -2 -10   6        2.21        5.92      8.30 o 
  -1 -10   6        0.19        2.05      8.14 o 
   0 -10   6       17.19       11.75      8.71 o 
   1 -10   6        0.09       -1.97      8.14 o 
   2 -10   6       64.12       62.62     10.60 o 
  -4  -9   6        1.73        4.22      5.11 o 
  -3  -9   6       96.45       81.47      6.53 o 
  -2  -9   6        8.32       19.01      6.14 o 
  -1  -9   6        0.30        6.86      5.58 o 
   0  -9   6        0.02        4.52      7.56 o 
   1  -9   6       82.14       90.88     10.76 o 
   2  -9   6        5.95        8.87      8.22 o 
   3  -9   6        8.19        7.01      5.76 o 
  -5  -8   6        0.12        3.99      4.90 o 
  -4  -8   6        1.23        2.49      4.62 o 
  -3  -8   6       32.36       34.80      5.21 o 
  -2  -8   6        0.51        8.61      5.44 o 
  -1  -8   6        4.41        4.09      5.11 o 
   0  -8   6       63.03       59.03      6.36 o 
   1  -8   6        8.54       12.14      4.97 o 
   2  -8   6        0.18        0.42      5.02 o 
   3  -8   6        1.35        4.16      5.63 o 
   4  -8   6       35.88       40.48      9.53 o 
  -6  -7   6       12.00       11.67      6.96 o 
  -5  -7   6       26.54       23.38      5.02 o 
  -4  -7   6        4.10        4.96      4.43 o 
  -3  -7   6       95.37       93.48      5.71 o 
  -2  -7   6       20.16       16.66      5.19 o 
  -1  -7   6       27.12       25.95      5.34 o 
   0  -7   6       57.73       57.58      5.90 o 
   1  -7   6       43.08       43.96      8.05 o 
   2  -7   6        6.73        1.56      6.66 o 
   3  -7   6      142.96      141.91     11.34 o 
   4  -7   6        8.99       14.12      5.17 o 
  -7  -6   6        7.03        9.53      5.52 o 
  -6  -6   6       17.49       19.25      6.63 o 
  -5  -6   6       10.24        7.34      4.20 o 
  -4  -6   6        6.26        5.79      4.03 o 
  -3  -6   6       35.65       30.87      5.39 o 
  -2  -6   6       13.91       10.50      4.94 o 
  -1  -6   6       33.50       33.24      5.40 o 
   0  -6   6       20.35       13.07      6.49 o 
   1  -6   6       12.31        7.40      6.41 o 
   2  -6   6        2.47        2.56      4.13 o 
   3  -6   6       11.81       10.99      5.15 o 
   4  -6   6      122.15      114.92     14.75 o 
  -7  -5   6       29.30       25.92      5.61 o 
  -6  -5   6        2.44        3.11      5.89 o 
  -5  -5   6      193.91      188.17      6.43 o 
  -4  -5   6        1.30        0.57      3.81 o 
  -3  -5   6        0.06        0.29      4.68 o 
  -2  -5   6       22.44       22.53      4.78 o 
  -1  -5   6       18.59       21.20      6.16 o 
   0  -5   6      149.95      151.20      9.78 o 
   1  -5   6       25.96       30.57      5.34 o 
   2  -5   6        2.88        2.09      3.49 o 
   3  -5   6        5.44       11.41      5.01 o 
   4  -5   6       49.85       48.68      6.66 o 
   5  -5   6        0.07        0.47      5.53 o 
  -8  -4   6        0.36        6.18      5.11 o 
  -7  -4   6        6.02        9.39      4.91 o 
  -6  -4   6      281.88      290.59      7.96 o 
  -5  -4   6       78.15       84.28      4.85 o 
  -4  -4   6       12.19       12.76      4.35 o 
  -3  -4   6       36.94       35.70      4.88 o 
  -2  -4   6       22.51       18.08      5.42 o 
  -1  -4   6       10.23        9.47      3.57 o 
   0  -4   6       92.66       85.33      4.56 o 
   1  -4   6        6.54        6.98      3.55 o 
   2  -4   6       76.98       78.35      4.81 o 
   3  -4   6       36.81       44.66      5.97 o 
   4  -4   6      272.40      265.31     10.53 o 
   5  -4   6        1.84        3.25      6.00 o 
  -8  -3   6        0.00       -1.55      4.78 o 
  -7  -3   6        1.88        6.55      4.32 o 
  -6  -3   6       24.91       25.23      4.39 o 
  -5  -3   6      785.94      827.94     10.00 o 
  -4  -3   6       25.65       25.69      4.29 o 
  -3  -3   6       16.17       15.15      2.07 o 
  -2  -3   6      233.89      223.03      5.69 o 
  -1  -3   6        9.59        7.75      2.92 o 
   0  -3   6        2.97        2.74      3.16 o 
   1  -3   6       44.70       44.04      4.13 o 
   2  -3   6        1.80        0.97      3.53 o 
   3  -3   6       27.32       20.68      3.87 o 
   4  -3   6       11.25       12.34      5.69 o 
   5  -3   6       10.99       10.94      5.69 o 
  -9  -2   6        0.76        1.99      6.59 o 
  -8  -2   6        1.75        9.41      4.56 o 
  -7  -2   6        1.70        1.04      3.30 o 
  -6  -2   6      103.53       94.99      6.30 o 
  -5  -2   6        5.03       10.04      2.67 o 
  -4  -2   6        2.37        3.13      3.22 o 
  -3  -2   6       52.57       51.90      4.51 o 
  -2  -2   6      267.47      270.26      5.40 o 
  -1  -2   6       35.99       32.60      3.45 o 
   0  -2   6       87.54       95.56      4.65 o 
   1  -2   6        1.61        2.38      3.52 o 
   2  -2   6       28.37       27.53      4.13 o 
   3  -2   6       13.24       13.50      5.31 o 
   4  -2   6       45.52       39.43      6.35 o 
  -9  -1   6        1.55        6.55      6.35 o 
  -8  -1   6        8.73       10.37      4.32 o 
  -7  -1   6        5.38        2.78      3.34 o 
  -6  -1   6        0.85        3.64      3.27 o 
  -5  -1   6        4.35        6.46      2.27 o 
  -4  -1   6        3.62        5.01      2.03 o 
  -3  -1   6       11.30       21.82      3.42 o 
  -2  -1   6      314.73      316.63      5.27 o 
  -1  -1   6      107.69      111.76      4.54 o 
   0  -1   6        3.86        6.28      3.51 o 
   1  -1   6       92.74       92.25      5.04 o 
   2  -1   6       48.90       42.22      5.72 o 
   3  -1   6        8.69        9.17      5.55 o 
   4  -1   6        0.28       -0.30      5.52 o 
  -9   0   6       17.51       24.17      5.40 o 
  -8   0   6        0.47        4.97      3.54 o 
  -7   0   6       45.12       34.91      4.57 o 
  -6   0   6        8.27        6.25      3.13 o 
  -5   0   6       48.70       49.54      2.81 o 
  -4   0   6        0.20        4.55      3.00 o 
  -3   0   6       51.66       50.33      3.80 o 
  -2   0   6       38.25       37.21      3.71 o 
  -1   0   6        2.17        4.26      3.21 o 
   0   0   6        5.49        6.85      3.60 o 
   1   0   6       74.10       77.84      4.23 o 
   2   0   6        0.46        3.72      3.40 o 
   3   0   6        6.31        9.26      4.62 o 
   4   0   6        2.40        9.70      4.92 o 
  -9   1   6        6.55        8.89      5.30 o 
  -8   1   6       96.94       94.25      6.15 o 
  -7   1   6       61.00       52.25      4.72 o 
  -6   1   6        1.74        0.62      3.93 o 
  -5   1   6       14.64       13.92      2.73 o 
  -4   1   6       23.51       22.42      4.86 o 
  -3   1   6       50.78       40.61      5.08 o 
  -2   1   6       27.38       27.03      3.95 o 
  -1   1   6        0.01        3.39      2.41 o 
   0   1   6       12.55       13.96      3.13 o 
   1   1   6        0.87        2.43      4.41 o 
   2   1   6       33.31       33.67      4.84 o 
   3   1   6        0.39        5.65      4.81 o 
  -9   2   6       11.15       11.90      5.07 o 
  -8   2   6        0.54        1.78      4.74 o 
  -7   2   6       32.36       26.21      3.89 o 
  -6   2   6       11.98        8.99      3.98 o 
  -5   2   6       33.37       34.39      5.51 o 
  -4   2   6      863.83      837.79     13.94 o 
  -3   2   6        0.01        3.01      3.79 o 
  -2   2   6       41.71       40.22      5.13 o 
  -1   2   6        0.01        1.83      4.24 o 
   0   2   6        1.59        4.88      3.28 o 
   1   2   6       50.08       43.03      5.51 o 
   2   2   6        0.26        3.10      5.23 o 
   3   2   6        1.78       -0.91      6.22 o 
  -9   3   6       25.14       41.57      7.61 o 
  -8   3   6        8.21        8.49      6.47 o 
  -7   3   6       19.21       17.57      4.91 o 
  -6   3   6        0.13        3.00      4.77 o 
  -5   3   6       47.10       51.37      5.31 o 
  -4   3   6      120.83      129.03      6.87 o 
  -3   3   6       13.70       10.62      4.70 o 
  -2   3   6        0.23       -1.10      4.58 o 
  -1   3   6        4.12        9.00      4.46 o 
   0   3   6        0.28        5.34      7.15 o 
   1   3   6        2.64        3.04      7.40 o 
   2   3   6        0.37        7.72      8.87 o 
  -8   4   6        0.06       10.93      6.53 o 
  -7   4   6       35.15       38.93      6.77 o 
  -6   4   6       25.50       29.00      5.18 o 
  -5   4   6       72.57       66.13      5.94 o 
  -4   4   6      846.96      877.38     15.12 o 
  -3   4   6        8.79        9.78      4.85 o 
  -2   4   6        0.80       -0.78      4.59 o 
  -1   4   6        3.32        4.40      4.55 o 
   0   4   6        0.37        7.23      7.89 o 
   1   4   6        0.38       11.01      8.79 o 
  -8   5   6        0.82        4.69      6.91 o 
  -7   5   6        6.41        4.39      6.51 o 
  -6   5   6        5.91        5.62      4.95 o 
  -5   5   6        3.78        6.63      5.21 o 
  -4   5   6        0.06        3.30      5.13 o 
  -3   5   6       59.93       51.30      6.23 o 
  -2   5   6        2.70        2.40      5.34 o 
  -1   5   6       83.97       88.64      7.18 o 
   0   5   6        3.68        7.97      8.30 o 
  -7   6   6        5.23        8.87      6.94 o 
  -6   6   6        9.29       11.48      5.64 o 
  -5   6   6        1.66        2.31      5.45 o 
  -4   6   6       40.17       39.24      6.33 o 
  -3   6   6        1.66        4.32      5.51 o 
  -2   6   6        0.01        6.83      5.50 o 
  -1   6   6        2.18        1.81      8.22 o 
  -5   7   6       31.70       27.04      6.61 o 
  -4   7   6       25.59       20.48      6.50 o 
  -3   7   6       43.86       47.42      7.02 o 
  -1 -10   7        1.70        5.18      8.63 o 
   0 -10   7        1.67        5.75      8.63 o 
  -4  -9   7        3.47        2.65      6.47 o 
  -3  -9   7        8.58        3.25      6.16 o 
  -2  -9   7       43.84       39.79      6.88 o 
  -1  -9   7        1.67        2.96      7.81 o 
   0  -9   7        6.53        8.38      8.22 o 
   1  -9   7        2.65        2.38      8.30 o 
   2  -9   7       11.86       16.85      8.96 o 
  -5  -8   7       10.49       11.96      5.06 o 
  -4  -8   7        4.36        2.65      5.61 o 
  -3  -8   7        3.72        4.41      5.62 o 
  -2  -8   7        2.89        2.37      5.53 o 
  -1  -8   7        2.80        8.76      5.83 o 
   0  -8   7        5.20        6.09      5.40 o 
   1  -8   7        7.06        4.50      5.09 o 
   2  -8   7        0.43        0.02      5.55 o 
   3  -8   7       21.82       22.16      6.50 o 
  -6  -7   7       30.87       31.22      7.54 o 
  -5  -7   7        0.16        3.03      4.52 o 
  -4  -7   7        8.87        6.51      5.62 o 
  -3  -7   7        0.39        5.30      5.27 o 
  -2  -7   7        1.64        2.34      5.09 o 
  -1  -7   7        0.64        3.38      5.15 o 
   0  -7   7       61.22       59.41      8.96 o 
   1  -7   7       48.44       51.52      8.79 o 
   2  -7   7        2.43        6.59      4.87 o 
   3  -7   7        2.69        2.59      5.75 o 
  -7  -6   7        0.00        2.77      5.48 o 
  -6  -6   7        2.31        4.92      6.29 o 
  -5  -6   7        5.65        5.76      4.19 o 
  -4  -6   7        4.08        0.97      5.14 o 
  -3  -6   7       22.16       26.33      5.62 o 
  -2  -6   7        1.42        4.16      5.05 o 
  -1  -6   7        3.71       10.85      6.74 o 
   0  -6   7       67.44       73.71      8.55 o 
   1  -6   7        4.26        5.28      3.89 o 
   2  -6   7        4.06        4.56      4.06 o 
   3  -6   7       64.51       66.76     10.07 o 
   4  -6   7        1.73        3.45      6.20 o 
  -7  -5   7        0.42        2.06      4.95 o 
  -6  -5   7       14.20       18.10      6.60 o 
  -5  -5   7       45.71       44.66      5.56 o 
  -4  -5   7      131.98      130.18      7.26 o 
  -3  -5   7       24.78       26.28      5.75 o 
  -2  -5   7       31.74       25.23      6.57 o 
  -1  -5   7        0.00        1.30      4.00 o 
   0  -5   7       39.80       40.02      4.33 o 
   1  -5   7        9.97       10.45      3.88 o 
   2  -5   7        0.52        3.67      3.88 o 
   3  -5   7        1.59       -0.38      5.45 o 
   4  -5   7       17.55       18.18      6.24 o 
  -8  -4   7        1.21        4.43      5.19 o 
  -7  -4   7       35.50       41.32      5.33 o 
  -6  -4   7        8.38        9.22      4.40 o 
  -5  -4   7      276.62      281.54      8.70 o 
  -4  -4   7       58.57       67.08      5.67 o 
  -3  -4   7       29.95       28.53      3.22 o 
  -2  -4   7        0.01        0.27      3.36 o 
  -1  -4   7       13.88       13.03      3.53 o 
   0  -4   7       12.52       11.95      3.87 o 
   1  -4   7        0.00        0.34      3.67 o 
   2  -4   7       26.42       25.73      4.27 o 
   3  -4   7      129.91      121.93      9.00 o 
   4  -4   7        2.07        1.50      5.93 o 
  -8  -3   7        2.78        9.03      6.32 o 
  -7  -3   7       15.42       16.41      4.62 o 
  -6  -3   7       55.99       41.74      9.86 o 
  -5  -3   7       26.47       34.25      4.80 o 
  -4  -3   7        0.33       -1.44      3.90 o 
  -3  -3   7       87.39       89.09      3.66 o 
  -2  -3   7       46.45       44.92      3.67 o 
  -1  -3   7       59.94       56.62      4.24 o 
   0  -3   7       51.53       49.76      4.41 o 
   1  -3   7       10.30       11.54      3.79 o 
   2  -3   7        9.56       14.08      4.06 o 
   3  -3   7        1.79        3.44      5.40 o 
   4  -3   7       20.25       18.09      6.38 o 
  -9  -2   7        0.09        5.42     10.76 o 
  -8  -2   7       11.37       11.80      4.67 o 
  -7  -2   7      103.66       96.18      5.60 o 
  -6  -2   7        4.10        0.59      5.29 o 
  -5  -2   7        5.04        4.48      2.61 o 
  -4  -2   7       14.16       10.72      4.18 o 
  -3  -2   7      180.01      185.58      7.20 o 
  -2  -2   7       32.34       35.52      3.88 o 
  -1  -2   7      145.77      150.06      5.87 o 
   0  -2   7        2.61        5.32      3.73 o 
   1  -2   7        5.54        4.19      3.81 o 
   2  -2   7        0.15        3.01      3.89 o 
   3  -2   7        0.72        0.14      5.55 o 
   4  -2   7        0.17        1.40      6.13 o 
  -9  -1   7        8.25       12.41      9.94 o 
  -8  -1   7        4.46        6.55      4.70 o 
  -7  -1   7       28.54       23.15      4.82 o 
  -6  -1   7       16.96       12.71      4.41 o 
  -5  -1   7       38.90       38.77      3.92 o 
  -4  -1   7      685.42      706.21     10.09 o 
  -3  -1   7       76.14       74.05      4.62 o 
  -2  -1   7       50.98       51.56      5.49 o 
  -1  -1   7       37.07       34.67      4.09 o 
   0  -1   7       81.93       76.26      5.04 o 
   1  -1   7        0.18       -0.21      3.98 o 
   2  -1   7        3.17        4.54      5.46 o 
   3  -1   7        0.10        3.77      6.16 o 
  -9   0   7        9.96       14.38      6.95 o 
  -8   0   7        6.86        7.27      4.52 o 
  -7   0   7       48.78       45.45      5.07 o 
  -6   0   7       12.96        9.13      4.28 o 
  -5   0   7       14.92       14.05      3.63 o 
  -4   0   7       39.34       38.48      4.24 o 
  -3   0   7      364.15      356.25      6.71 o 
  -2   0   7        9.07        9.42      3.29 o 
  -1   0   7        1.77        3.12      3.20 o 
   0   0   7        0.16        2.55      3.37 o 
   1   0   7        0.49        3.33      4.10 o 
   2   0   7       23.45       21.33      5.80 o 
   3   0   7       16.51       17.69      6.33 o 
  -9   1   7        1.66        4.71      6.68 o 
  -8   1   7        6.20        2.50      4.58 o 
  -7   1   7      124.05      105.05      7.68 o 
  -6   1   7       12.31       10.22      5.30 o 
  -5   1   7        7.26        4.04      3.59 o 
  -4   1   7      157.02      149.22      7.61 o 
  -3   1   7      138.58      130.75      5.71 o 
  -2   1   7        1.07        3.08      3.81 o 
  -1   1   7        1.74        3.93      3.74 o 
   0   1   7       39.06       33.94      8.22 o 
   1   1   7        7.23        3.94      8.30 o 
   2   1   7        8.26       17.97      6.25 o 
  -9   2   7        5.65       13.36      6.73 o 
  -8   2   7        0.00        1.70      4.72 o 
  -7   2   7       41.04       34.53      5.06 o 
  -6   2   7        0.10       -0.50      5.11 o 
  -5   2   7       26.84       26.73      4.19 o 
  -4   2   7      298.67      297.43     12.14 o 
  -3   2   7      727.61      732.10     15.20 o 
  -2   2   7        1.30        0.03      4.81 o 
  -1   2   7       50.46       42.05      5.49 o 
   0   2   7        0.04        3.37      7.23 o 
   1   2   7        0.54       -0.08      8.14 o 
   2   2   7        0.60        0.33      8.46 o 
  -8   3   7       19.75       19.06      9.78 o 
  -7   3   7        0.93       -1.06      5.80 o 
  -6   3   7        7.80       11.51      6.98 o 
  -5   3   7        1.38        7.22      4.77 o 
  -4   3   7       10.07       14.92      5.14 o 
  -3   3   7       89.89      105.93      7.12 o 
  -2   3   7        3.19        6.78      4.88 o 
  -1   3   7        0.09        1.98      5.13 o 
   0   3   7       43.14       42.73      9.70 o 
   1   3   7        0.03        4.68      8.30 o 
  -8   4   7        5.13        1.73      9.86 o 
  -7   4   7        4.92       12.41      8.71 o 
  -6   4   7       50.37       50.29      6.22 o 
  -5   4   7       13.44       10.49      5.37 o 
  -4   4   7       89.04       95.92      7.26 o 
  -3   4   7      136.83      136.92      8.03 o 
  -2   4   7        0.04        3.97      5.26 o 
  -1   4   7        1.61        3.12      8.46 o 
   0   4   7        1.78        8.22      9.12 o 
  -7   5   7        0.00       -2.47      9.70 o 
  -6   5   7       15.60       20.21      5.98 o 
  -5   5   7        0.09        0.37      5.62 o 
  -4   5   7       15.11       16.25      6.02 o 
  -3   5   7        1.80        6.87      5.61 o 
  -2   5   7        0.98        3.65      5.88 o 
  -1   5   7        0.34        1.40      8.55 o 
  -5   6   7        0.06        3.61      5.96 o 
  -4   6   7        0.03        3.00      6.11 o 
  -3  -9   8        3.85        8.14      6.71 o 
  -2  -9   8       18.61       16.90      6.83 o 
  -1  -9   8        6.97        3.94      8.05 o 
   0  -9   8        0.01        4.68      8.30 o 
  -5  -8   8        0.22       -0.98      5.96 o 
  -4  -8   8        0.66        0.48      6.05 o 
  -3  -8   8       21.14       21.96      6.45 o 
  -2  -8   8        1.06        5.40      6.06 o 
  -1  -8   8        0.00       -3.99      5.79 o 
   0  -8   8        0.35        7.67      5.89 o 
   1  -8   8       26.04       31.72      9.37 o 
   2  -8   8        2.56        2.18      6.34 o 
  -6  -7   8        0.31        5.42     11.50 o 
  -5  -7   8        2.42        5.75      5.81 o 
  -4  -7   8        2.94        3.86      5.53 o 
  -3  -7   8       14.42       15.33      5.88 o 
  -2  -7   8        4.86       10.24      5.73 o 
  -1  -7   8        0.36        2.47      7.15 o 
   0  -7   8        8.53        2.63      7.15 o 
   1  -7   8        2.79        5.10      4.45 o 
   2  -7   8       17.70       19.92      6.18 o 
  -7  -6   8        7.23        9.68      5.71 o 
  -6  -6   8       19.09       27.28     11.09 o 
  -5  -6   8       14.21       12.04      5.46 o 
  -4  -6   8      269.78      274.75     10.22 o 
  -3  -6   8        1.44        5.07      5.24 o 
  -2  -6   8        5.91        6.66      6.82 o 
  -1  -6   8        0.81        2.44      4.48 o 
   0  -6   8        4.52        6.03      4.11 o 
   1  -6   8       46.58       44.12      5.09 o 
   2  -6   8        3.77        1.94      6.53 o 
  -7  -5   8        4.16        3.90      6.48 o 
  -6  -5   8        1.18        3.29      9.94 o 
  -5  -5   8      221.39      233.66      9.09 o 
  -4  -5   8       21.41       24.74      5.49 o 
  -3  -5   8       44.84       46.92      7.81 o 
  -2  -5   8        0.94        2.64      3.27 o 
  -1  -5   8        0.20        0.29      3.53 o 
   0  -5   8        1.68        4.70      3.97 o 
   1  -5   8        0.17       -0.08      4.20 o 
   2  -5   8        0.15        2.94      4.24 o 
   3  -5   8       20.90       16.05      6.27 o 
  -8  -4   8        0.02       -1.23     10.85 o 
  -7  -4   8       21.41       20.71     10.93 o 
  -6  -4   8       36.00       35.66     10.85 o 
  -5  -4   8       29.90       30.93      5.71 o 
  -4  -4   8      690.69      710.42     13.43 o 
  -3  -4   8        0.01        0.86      4.62 o 
  -2  -4   8       20.12       21.25      3.59 o 
  -1  -4   8       12.07       11.60      3.68 o 
   0  -4   8        2.49        3.89      3.79 o 
   1  -4   8        8.71       10.99      4.15 o 
   2  -4   8        4.51        8.36      4.31 o 
   3  -4   8        1.41        3.12      6.13 o 
  -8  -3   8        0.19        5.33      6.46 o 
  -7  -3   8        8.40       10.44      6.24 o 
  -6  -3   8        0.04        6.34      5.75 o 
  -5  -3   8       67.02       70.54      4.84 o 
  -4  -3   8       23.93       19.85      5.01 o 
  -3  -3   8      352.57      372.02     10.27 o 
  -2  -3   8        0.26        1.03      3.37 o 
  -1  -3   8       99.17       97.52      5.19 o 
   0  -3   8        4.98        3.83      3.90 o 
   1  -3   8        3.15        2.80      4.19 o 
   2  -3   8        2.09        4.65      4.36 o 
   3  -3   8       18.20       22.21      7.15 o 
  -8  -2   8        2.36        3.56      6.86 o 
  -7  -2   8        3.04        6.58      6.19 o 
  -6  -2   8       31.45       34.30      6.25 o 
  -5  -2   8        0.29        1.06      4.04 o 
  -4  -2   8       75.09       70.83      5.84 o 
  -3  -2   8        1.47        2.03      4.78 o 
  -2  -2   8       45.81       37.51      4.00 o 
  -1  -2   8       29.73       25.71      4.16 o 
   0  -2   8        0.26       -0.80      3.86 o 
   1  -2   8        5.01        7.24      4.25 o 
   2  -2   8       17.70       22.33      6.24 o 
  -8  -1   8        4.97        8.56      5.24 o 
  -7  -1   8       38.19       38.72      5.48 o 
  -6  -1   8       70.88       60.90      5.46 o 
  -5  -1   8        4.71        5.04      3.63 o 
  -4  -1   8      136.06      139.49      5.88 o 
  -3  -1   8      457.86      465.50      9.23 o 
  -2  -1   8        7.86        5.80      5.02 o 
  -1  -1   8       36.79       31.75      4.40 o 
   0  -1   8        2.40        1.27      4.25 o 
   1  -1   8       13.21       11.31      4.58 o 
   2  -1   8       31.64       42.48      6.97 o 
  -8   0   8        0.00        4.22      4.98 o 
  -7   0   8       27.81       28.54      5.24 o 
  -6   0   8        0.01        0.94      5.26 o 
  -5   0   8        6.54        9.44      3.76 o 
  -4   0   8       46.67       43.93      4.56 o 
  -3   0   8       52.42       52.78      4.76 o 
  -2   0   8       11.03       13.23      3.51 o 
  -1   0   8        0.29       -2.49      4.18 o 
   0   0   8       28.73       26.87      7.03 o 
   1   0   8        7.93       10.03      8.30 o 
   2   0   8        2.83        9.87      6.39 o 
  -8   1   8        0.12        5.81      4.96 o 
  -7   1   8       15.08       16.39      4.98 o 
  -6   1   8       51.37       46.90      6.48 o 
  -5   1   8       14.15       13.24      4.10 o 
  -4   1   8        0.47        0.84      3.32 o 
  -3   1   8        3.27        6.24      4.13 o 
  -2   1   8       61.41       61.11      5.16 o 
  -1   1   8        1.68        1.64      7.40 o 
   0   1   8        0.32        3.53      7.89 o 
   1   1   8        9.15        5.63      5.96 o 
  -8   2   8        4.78       15.62      5.21 o 
  -7   2   8        0.25        1.06      4.76 o 
  -6   2   8        0.06        3.91      5.69 o 
  -5   2   8       19.90       21.51      4.60 o 
  -4   2   8      145.03      139.68      6.50 o 
  -3   2   8      146.49      149.10     14.34 o 
  -2   2   8       10.14        8.55      5.38 o 
  -1   2   8        1.88       10.52      8.55 o 
   0   2   8        6.77        7.97      8.63 o 
  -8   3   8        5.78        5.18     10.03 o 
  -7   3   8       22.20       23.67     10.03 o 
  -6   3   8       10.46       20.13      9.45 o 
  -5   3   8       34.37       43.25      6.25 o 
  -4   3   8        5.56        7.82      5.55 o 
  -3   3   8       67.20       62.97      6.94 o 
  -2   3   8       15.53       17.80      5.76 o 
  -1   3   8        8.49        9.86      8.46 o 
  -7   4   8        1.79        4.77      9.78 o 
  -6   4   8        0.15        0.66      9.45 o 
  -5   4   8       15.66       20.39      6.25 o 
  -4   4   8        2.30        5.79      5.81 o 
  -3   4   8        5.42       10.31      5.93 o 
  -2   4   8        5.46       15.37      9.20 o 
  -4  -8   9        5.68        5.75      6.46 o 
  -3  -8   9      101.24      100.75      8.67 o 
  -2  -8   9        8.81        5.11      6.33 o 
  -1  -8   9        0.24        1.20      6.16 o 
   0  -8   9        0.81        8.30      4.91 o 
  -5  -7   9        0.01        0.73      6.16 o 
  -4  -7   9        0.02        5.58      6.11 o 
  -3  -7   9       20.84       25.74      6.75 o 
  -2  -7   9       38.56       38.76      6.87 o 
  -1  -7   9        1.30        4.03      5.64 o 
   0  -7   9       16.26       16.57      4.85 o 
   1  -7   9        6.59        6.94      5.01 o 
  -6  -6   9        2.07        1.07     11.42 o 
  -5  -6   9        1.67        5.86      5.84 o 
  -4  -6   9       97.53      103.62      7.89 o 
  -3  -6   9      542.45      575.09     14.06 o 
  -2  -6   9        0.00        1.91      5.25 o 
  -1  -6   9        8.17       10.73      4.18 o 
   0  -6   9        0.00        1.06      4.37 o 
   1  -6   9        1.97        4.68      4.54 o 
  -7  -5   9        1.91        2.55     11.18 o 
  -6  -5   9        0.00        2.71     10.68 o 
  -5  -5   9        6.68       12.79      6.37 o 
  -4  -5   9       52.91       59.08      5.56 o 
  -3  -5   9       26.56       27.55      5.88 o 
  -2  -5   9       14.06        9.88      5.49 o 
  -1  -5   9        2.19        6.13      4.01 o 
   0  -5   9       51.21       49.88      5.79 o 
   1  -5   9        0.14        3.03      4.49 o 
  -7  -4   9       22.72       32.63      7.01 o 
  -6  -4   9       23.08       21.68      6.65 o 
  -5  -4   9        7.90        7.73      4.12 o 
  -4  -4   9       73.20       76.55      6.40 o 
  -3  -4   9      373.00      390.81     11.31 o 
  -2  -4   9        1.48        0.77      5.02 o 
  -1  -4   9        5.77        8.64      4.02 o 
   0  -4   9       10.84        9.04      4.38 o 
   1  -4   9        0.87        3.50      4.64 o 
  -8  -3   9       21.12       25.09      7.64 o 
  -7  -3   9        0.02        2.49      6.51 o 
  -6  -3   9        6.00        9.65      6.21 o 
  -5  -3   9       29.96       33.42      5.33 o 
  -4  -3   9       21.49       19.50      5.44 o 
  -3  -3   9        6.02        4.87      5.16 o 
  -2  -3   9        2.70        2.14      3.57 o 
  -1  -3   9       16.76       16.48      4.31 o 
   0  -3   9      112.04      104.22      6.16 o 
   1  -3   9        5.78        7.24      4.81 o 
  -8  -2   9        0.00       -0.47      6.77 o 
  -7  -2   9        3.71        6.84      6.24 o 
  -6  -2   9       15.30       16.52      7.15 o 
  -5  -2   9        6.28        3.42      4.84 o 
  -4  -2   9        0.09        2.24      4.87 o 
  -3  -2   9        7.71        6.86      5.01 o 
  -2  -2   9        0.24        1.47      5.16 o 
  -1  -2   9        0.24        2.72      4.13 o 
   0  -2   9       10.66       16.70      4.74 o 
   1  -2   9        0.11        2.80      4.85 o 
  -8  -1   9        0.07        5.15      5.36 o 
  -7  -1   9       21.72       24.29      5.41 o 
  -6  -1   9        1.13        3.31      5.60 o 
  -5  -1   9       65.73       59.85      5.43 o 
  -4  -1   9       51.09       46.89      4.97 o 
  -3  -1   9        0.06        2.91      5.09 o 
  -2  -1   9       14.94       14.15      5.67 o 
  -1  -1   9        0.00        1.51      5.49 o 
   0  -1   9       13.92       11.74      4.88 o 
   1  -1   9        3.05       11.33      6.15 o 
  -8   0   9        0.92       10.94      5.42 o 
  -7   0   9        5.59        9.86      5.13 o 
  -6   0   9       62.10       52.67      6.86 o 
  -5   0   9       18.80       21.21      4.61 o 
  -4   0   9        0.01        0.86      4.34 o 
  -3   0   9       30.09       31.48      4.93 o 
  -2   0   9       47.35       47.48      6.54 o 
  -1   0   9        6.76        4.06      5.66 o 
   0   0   9        0.58       -1.40      8.14 o 
  -8   1   9        1.22        9.21      5.42 o 
  -7   1   9        0.41        1.28      5.99 o 
  -6   1   9        1.45        3.83      5.81 o 
  -5   1   9        4.78        5.63      4.28 o 
  -4   1   9        1.80        5.36      3.72 o 
  -3   1   9       49.70       55.81      4.78 o 
  -2   1   9      125.34      126.14      5.79 o 
  -1   1   9       12.72       15.27      6.54 o 
  -7   2   9        0.10        2.84      6.30 o 
  -6   2   9        0.02        5.01      6.18 o 
  -5   2   9        0.01        2.89      4.66 o 
  -4   2   9        0.05        0.48      4.72 o 
  -3   2   9       48.66       52.09      8.59 o 
  -2   2   9       31.42       28.93      9.86 o 
  -1   2   9        0.01        2.05      9.45 o 
  -6   3   9        4.16        1.89      9.78 o 
  -5   3   9        8.05       12.34      6.35 o 
  -4   3   9        2.53        0.09      5.89 o 
  -3   3   9        6.59       11.37      6.29 o 
  -4  -7  10        0.17        6.19      6.58 o 
  -3  -7  10        0.44        6.91      5.21 o 
  -2  -7  10       18.45       19.33      6.33 o 
  -5  -6  10       15.15       21.22      5.42 o 
  -4  -6  10      166.08      175.87      7.92 o 
  -3  -6  10       57.82       52.48      6.93 o 
  -2  -6  10       43.74       43.66      6.91 o 
  -1  -6  10        0.40        3.89      5.89 o 
  -6  -5  10        6.71        5.57      7.21 o 
  -5  -5  10       14.47       20.33      5.15 o 
  -4  -5  10        4.56        7.66      5.64 o 
  -3  -5  10        6.40        6.34      5.66 o 
  -2  -5  10        8.96        8.78      5.67 o 
  -1  -5  10       14.61       11.05      5.98 o 
   0  -5  10        2.61        4.44      4.74 o 
  -6  -4  10        5.54       12.29      6.99 o 
  -5  -4  10        8.19       14.97      4.78 o 
  -4  -4  10       42.98       38.39      6.08 o 
  -3  -4  10        3.65        2.83      5.56 o 
  -2  -4  10        1.66        4.44      5.60 o 
  -1  -4  10        1.82        3.09      5.75 o 
   0  -4  10        1.97        3.71      4.95 o 
  -7  -3  10       37.31       43.68      7.85 o 
  -6  -3  10        0.03        4.15      6.50 o 
  -5  -3  10       36.32       39.81      6.20 o 
  -4  -3  10        1.29       -0.76      5.39 o 
  -3  -3  10       26.56       31.57      6.13 o 
  -2  -3  10        0.12        2.80      5.72 o 
  -1  -3  10       23.16       20.75      4.83 o 
   0  -3  10        3.31        4.10      5.04 o 
  -7  -2  10        0.97        1.77      6.45 o 
  -6  -2  10        0.17        5.67      8.14 o 
  -5  -2  10       16.45       11.08      5.13 o 
  -4  -2  10        1.49        0.82      5.42 o 
  -3  -2  10        0.90        6.19      5.62 o 
  -2  -2  10       21.57       28.40      6.44 o 
  -1  -2  10        1.81        3.84      4.60 o 
  -7  -1  10       19.43       31.18      7.42 o 
  -6  -1  10       14.39        8.87      8.63 o 
  -5  -1  10        5.51        9.97      5.35 o 
  -4  -1  10        0.35       -0.53      5.45 o 
  -3  -1  10        0.02        0.59      5.49 o 
  -2  -1  10       35.08       39.19      6.74 o 
  -1  -1  10        7.82        6.65      6.35 o 
  -7   0  10        0.13        3.83      6.36 o 
  -6   0  10        3.54        9.08      6.23 o 
  -5   0  10        5.52       12.07      4.73 o 
  -4   0  10        7.48       11.93      4.78 o 
  -3   0  10       12.39       14.27      6.48 o 
  -2   0  10       21.28       22.46      6.77 o 
  -6   1  10        0.42        1.57      6.48 o 
  -5   1  10        0.02        2.91      4.81 o 
  -4   1  10        4.59        5.32      4.72 o 
  -3   1  10       47.54       51.19      5.88 o 
  -4  -4  11        3.17        6.81      6.07 o 
  -3  -4  11        0.05        9.49      6.10 o 
  -5  -3  11       22.80       30.13     12.78 o 
  -4  -3  11        1.71        5.89      5.78 o 
  -3  -3  11        4.12        5.42      6.08 o 
  -4  -2  11        8.06        3.94      5.95 o 
                                                 
